# Supplementary material for: Estimation of cost efficiency of fattening pigs, sows, and piglets using SFA approach analysis: Evidence from China
Source: PLoS One. 2021 Dec 13;16(12):e0261240. doi: 10.1371/journal.pone.0261240 (PMC8668113; doi:10.1371/journal.pone.0261240)
Supplement: S1 Table — (XLSX) [file pone.0261240.s001.xlsx]

## Sheet: Table A
Province	Year	Total cost of fattening pigs	The slaughter weight of fattening pigs	Feed price	Price of piglet	Price of labor force	Environmental regulation intensity	Technology input intensity	Pig disease intensity	Corn feed pric	Industrial structure
Tianjin SHI	2008	1320.04	111.936	2.19296	31.9556	25.1962	1752	2.32	1.19554e-05	1.59167	1.9
Hebei Province	2008	1188.27	106.273	2.25	25.8356	21.715	1322	0.68	2.04285e-06	1.56917	12.6
Shanxi Province	2008	1246.49	109.612	1.9799	37.2214	21.9508	1322	0.86	0	1.54333	4.4
Inner Mongolia Autonomous Region	2008	1411.9	117.755	2.97651	30.9793	25.1125	1605	0.4	0	1.5725	11.7
Liaoning Province	2008	1296.41	113.802	2.17982	34.81	21.8866	1322	1.39	0	1.54333	9.7
Jilin Province	2008	1268.03	117.848	2.00789	31.2735	23.2748	1385	0.82	1.41532e-06	1.485	14.3
Heilongjiang Province	2008	1141.54	107.783	1.92277	30.3588	22.7818	1608	1.04	2.67857e-06	1.41417	13.1
Shanghai SHI	2008	1191.39	100.6	2.72248	18.1212	52.775	1393	2.53	7.62915e-05	1.86083	0.8
Jiangsu Province	2008	1150.84	100.25	1.83205	19.5778	21.9215	1630	1.88	3.14864e-06	1.8	6.9
Zhejiang Province	2008	1372.67	123.209	2.34839	18.6073	23.25	1991	1.61	8.84075e-06	1.89333	5.1
Anhui Province	2008	1392.87	113.736	1.70013	24.7494	21.7132	1490	1.11	2.02188e-05	1.82667	16
Fujian Province	2008	1488.36	117.077	2.6589	42.7707	23.7619	1433	0.94	8.07552e-05	1.93583	10.7
Jiangxi Province	2008	1481.29	118.497	2.49715	29.9836	25.7028	1355	0.91	8.43549e-05	2.00917	16.4
Shandong Province	2008	1274.08	109.568	2.23799	18.8224	21.9276	1824	1.4	0	1.64583	9.7
Henan Province	2008	1293.85	108.69	2.25532	31.0039	23.4863	1753	0.68	1.67083e-06	1.62	14.4
Hubei Province	2008	1360.42	116.71	2.07039	34.2576	21.8246	1752	1.32	4.53649e-05	1.8375	15.7
Hunan Province	2008	1386.24	118.782	2.54149	44.2549	21.7602	1346	0.98	1.63591e-05	1.9925	18
Guangdong Province	2008	1430.33	106.782	2.52707	33.2988	23.2129	1819	1.37	0.000852015	2.01917	5.5
Guangxi Zhuang Autonomous Region	2008	1369.88	104.113	2.33674	30.3741	21.7246	1706	0.47	0.000204872	1.98833	20.3
Hainan Province	2008	1319.21	112.472	1.948	24.7648	21.9765	1342	0.22	1.7294e-05	2.19583	30
ChongqingSHI	2008	1616.67	113.302	1.97763	26.3525	21.716	1396	1.04	0.000267082	1.7275	11.3
Sichuan Province	2008	1226.05	106.345	1.79599	22.098	21.6258	1369	1.27	4.68013e-06	1.87917	18.9
Guizhou Province	2008	1374.72	128.579	1.865	24.1774	21.6529	1366	0.53	0.000146822	1.78417	16.4
Yunnan Province	2008	1450.89	121.775	1.76813	27.5026	21.6239	1859	0.54	2.73899e-05	1.85167	17.9
Shaanxi Province	2008	1266.57	112.014	2.1366	38.4359	21.7674	1322	1.96	1.58488e-05	1.52667	11
Gansu Province	2008	1374.65	105.184	2.29664	46.9907	21.6347	1580	1	0.000159542	1.55333	14.6
Qinghai Province	2008	1286.34	104.431	1.62457	40.4408	21.6094	1586	0.38	0.000172358	1.83	11
Ningxia Hui Autonomous Region	2008	1160.85	102.537	2.163	26.9868	22.157	1322	0.63	0.000910169	1.49167	10.9
Xinjiang Uygur Autonomous Region	2008	1067.64	105.807	1.91081	47.4039	24.1046	1518	0.38	0.000386035	1.58833	16.4
Tianjin SHI	2009	1102.88	113.629	2.28536	19.0247	28.4134	1744	2.37	3.95221e-06	1.61883	1.7
Hebei Province	2009	1021.14	105.571	2.36615	16.7582	25.3146	3352	0.78	1.17016e-06	1.60708	12.8
Shanxi Province	2009	1141.69	110.5	2.0343	24.2466	26.4571	1243	1.1	0	1.51561	6.5
Inner Mongolia Autonomous Region	2009	1367.47	128.672	2.90358	25.4621	26.6614	1469	0.53	0.000126952	1.59617	9.5
Liaoning Province	2009	1170.94	114.074	2.22505	23.1257	25.2694	1332	1.53	0	1.57184	9.3
Jilin Province	2009	1170.03	118.065	2.11496	20.1746	26.3459	1733	1.12	0	1.5861	13.5
Heilongjiang Province	2009	1085.26	109.936	2.10261	21.7276	26.1437	1477	1.27	6.80947e-06	1.49211	13.4
Shanghai SHI	2009	1173.16	101.89	2.58884	19.0751	52.942	1290	2.81	0	1.8429	0.8
Jiangsu Province	2009	993.266	104.285	1.8946	12.3349	25.6713	1682	2.04	6.07693e-06	1.7531	6.6
Zhejiang Province	2009	1316.31	123.577	2.39347	14.5454	26.21	2106	1.73	9.02851e-06	1.83283	5.1
Anhui Province	2009	1266.36	112.392	1.89201	15.3434	25.1271	1427	1.35	1.0932e-05	1.72038	14.9
Fujian Province	2009	1175.37	114.115	2.32509	27.2266	37.7559	1436	1.11	4.57635e-05	1.8857	9.7
Jiangxi Province	2009	1258.61	118.197	2.51411	20.2234	29.0894	1243	0.99	7.14762e-06	1.89745	14.4
Shandong Province	2009	1074.69	106.896	2.28696	12.4047	25.4765	1672	1.53	0	1.64736	9.5
Henan Province	2009	1088.74	108.916	2.24552	17.5723	27.3192	2127	0.9	1.74974e-07	1.57687	14.2
Hubei Province	2009	1268.36	122.452	2.16805	20.4121	25.2128	2005	1.65	2.68773e-05	1.75562	13.9
Hunan Province	2009	1219.15	119.749	2.43019	21.4634	25.2669	1420	1.18	2.92993e-05	1.87815	15.1
Guangdong Province	2009	1226.42	108.186	2.43762	19.882	26.5039	1710	1.65	0.00054144	1.91759	5.1
Guangxi Zhuang Autonomous Region	2009	1213.07	105.889	2.35955	19.2249	25.2169	2071	0.61	0.000171543	1.88906	18.8
Hainan Province	2009	1086.27	109.786	2.03609	12.9568	25.6072	1263	0.35	1.92766e-05	2.08291	27.9
ChongqingSHI	2009	1371.17	114.259	1.87999	15.788	25.1701	1289	1.22	0.000210873	1.6524	9.3
Sichuan Province	2009	1163.09	106.932	2.0685	14.4292	25.1565	1250	1.52	9.16782e-06	1.80178	15.8
Guizhou Province	2009	1263.2	125.906	1.94182	13.286	25.0667	1491	0.68	0.000100808	1.82612	14.1
Yunnan Province	2009	1240.9	119.191	1.83564	15.066	25.0099	1291	0.6	2.98106e-05	1.76066	17.3
Shaanxi Province	2009	1131.44	110.274	2.41211	21.8741	25.0913	1243	2.32	4.11809e-05	1.46358	9.7
Gansu Province	2009	1067.35	103.359	2.26385	24.8145	25.4445	1841	1.1	0.000505672	1.56177	14.7
Qinghai Province	2009	1191.56	103.383	1.71234	30.536	24.9819	1431	0.7	0.000158035	1.76905	9.9
Ningxia Hui Autonomous Region	2009	1064.06	103.192	2.24625	17.8791	25.0008	1243	0.77	0.000136792	1.53155	9.4
Xinjiang Uygur Autonomous Region	2009	1020.28	109.12	2.15793	29.8933	26.5674	1422	0.51	0.000328443	1.60624	17.8
Tianjin SHI	2010	1065.44	108.692	2.3331	17.3662	33.7955	2332	2.49	2.23336e-06	1.85877	1.6
Hebei Province	2010	1041.24	105.341	2.3846	15.5815	30.7552	2329	0.76	1.11701e-06	1.83358	12.6
Shanxi Province	2010	1180.04	107.179	2.35167	18.2631	31.2219	1977	0.98	1.43282e-05	1.82383	6
Inner Mongolia Autonomous Region	2010	1358.75	133.292	2.9257	18.5305	33.5623	2109	0.55	7.98761e-06	1.8214	9.4
Liaoning Province	2010	1250.36	115.993	2.38949	19.6064	31.4323	1977	1.56	2.98207e-07	1.78565	8.8
Jilin Province	2010	1135.53	115.591	2.19108	16.9717	31.5215	2274	0.87	2.74997e-07	1.6776	12.1
Heilongjiang Province	2010	1044.98	106.664	2.14677	18.517	32.9342	2322	1.19	4.99426e-06	1.6378	12.6
Shanghai SHI	2010	1231.13	103.54	2.73948	18.5869	57.3276	2038	2.81	0.000178961	2.08624	0.7
Jiangsu Province	2010	1033.86	103.652	2.23642	11.2541	31.2222	2228	2.07	2.84507e-06	2.01069	6.1
Zhejiang Province	2010	1264.48	118.755	2.52805	13.6039	31.7132	2958	1.78	1.48266e-05	2.07162	4.9
Anhui Province	2010	1276.73	108.311	2.32706	13.2978	30.6521	2158	1.32	7.6562e-06	1.98713	14
Fujian Province	2010	1182.7	107.833	2.70944	15.3913	43.8607	2273	1.16	2.4041e-05	2.1423	9.3
Jiangxi Province	2010	1351.79	124.722	2.66569	19.2413	36.0705	2012	0.92	0.000127038	2.12523	12.8
Shandong Province	2010	1128.05	109.397	2.4289	11.8233	31.2706	2474	1.72	0	1.9002	9.2
Henan Province	2010	1126.44	108.797	2.39939	17.1092	32.5291	2839	0.91	2.26323e-06	1.86202	14.1
Hubei Province	2010	1299.93	120.007	2.43572	16.8476	30.9819	2569	1.65	6.30457e-05	2.04968	13.4
Hunan Province	2010	1296.04	120.843	2.55851	18.7823	30.8307	2212	1.16	1.77863e-05	2.11711	14.5
Guangdong Province	2010	1314.61	110.739	2.46676	20.1343	32.0544	2368	1.76	7.28024e-05	2.18048	5
Guangxi Zhuang Autonomous Region	2010	1286.63	105.85	2.51835	18.3173	30.791	2960	0.66	0.00018588	2.15611	17.5
Hainan Province	2010	1150.5	110.612	2.05389	13.0114	31.0738	1999	0.34	1.89852e-05	2.32833	26.1
ChongqingSHI	2010	1301.67	111.081	2.19857	10.597	30.721	2088	1.27	0.00012932	2.09274	8.6
Sichuan Province	2010	1013.96	107.487	1.97031	10.6772	30.8487	1985	1.54	3.43397e-05	2.10899	14.4
Guizhou Province	2010	1185.03	118.278	2.01242	11.5384	30.6017	2619	0.65	8.98932e-05	2.22516	13.6
Yunnan Province	2010	1265.03	116.204	2.35512	11.2735	30.5469	2050	0.61	2.9847e-05	2.14554	15.3
Shaanxi Province	2010	1271.39	109.061	3.24454	19.3857	30.7906	1977	2.15	5.97412e-05	1.8742	9.8
Gansu Province	2010	1090.23	104.433	2.47303	19.639	31.3973	2634	1.02	0.000313571	1.94163	14.5
Qinghai Province	2010	1212.97	102.691	2.13375	21.1959	30.5392	2324	0.74	0.000484081	1.97494	10
Ningxia Hui Autonomous Region	2010	1094.92	102.995	2.30458	17.4797	30.6099	1977	0.68	0.00107606	1.9327	9.4
Xinjiang Uygur Autonomous Region	2010	1060.71	107.74	2.54083	16.0693	33.1986	2262	0.49	0.00123553	1.87664	19.8
Tianjin SHI	2011	1287.91	111.633	2.4517	24.2836	48.6834	2604	2.63	8.50581e-07	2.0572	1.4
Hebei Province	2011	1217.67	107.14	2.49507	23.0226	37.3324	2430	0.82	1.01983e-06	2.01327	11.9
Shanxi Province	2011	1378.94	109.981	2.48866	32.327	37.6899	2204	1.01	0	1.97319	5.7
Inner Mongolia Autonomous Region	2011	1586.04	130.088	2.92157	29.9668	37.8358	2388	0.59	2.2097e-07	1.97858	9.1
Liaoning Province	2011	1518.22	118.016	2.55014	35.2127	38.2081	2370	1.64	5.6559e-07	1.98629	8.6
Jilin Province	2011	1396.96	117.581	2.38466	29.5439	38.2259	2430	0.84	1.35117e-07	1.94236	12.1
Heilongjiang Province	2011	1254.1	108.714	2.26603	27.1306	39.8603	2609	1.02	0	1.87299	13.5
Shanghai SHI	2011	1498.73	109.55	2.84564	25.3285	65.5516	2220	3.11	2.28464e-05	2.28689	0.7
Jiangsu Province	2011	1300.83	104.835	2.31694	19.732	37.8599	2722	2.17	7.64359e-07	2.18284	6.2
Zhejiang Province	2011	1460.42	119.057	2.54629	20.3409	38.5957	3103	1.85	7.35786e-06	2.26454	4.9
Anhui Province	2011	1585.5	109.938	2.49249	22.5273	37.2164	2461	1.4	4.07925e-06	2.16357	13.2
Fujian Province	2011	1370.32	109.965	2.72754	20.8967	53.9774	2446	1.26	2.05083e-07	2.32158	9.2
Jiangxi Province	2011	1503.57	119.644	2.69678	28.69	40.9091	2204	0.83	6.65557e-06	2.31927	11.9
Shandong Province	2011	1346.2	110.74	2.5419	17.619	38.0967	2956	1.86	0	2.07647	8.8
Henan Province	2011	1368.58	109.332	2.44397	32.4537	39.1278	3174	0.98	0	2.031	13
Hubei Province	2011	1454.96	117.849	2.51837	30.0675	37.4482	2709	1.65	5.52256e-05	2.21059	13.1
Hunan Province	2011	1485.77	122.771	2.72732	30.9361	37.4743	2384	1.19	1.21236e-05	2.29152	14.1
Guangdong Province	2011	1507.47	112.495	2.60772	27.2277	39.1855	2957	1.96	4.50315e-06	2.3501	5
Guangxi Zhuang Autonomous Region	2011	1489.34	107.449	2.60208	25.4163	37.5219	3238	0.69	5.63985e-05	2.28998	17.5
Hainan Province	2011	1380.97	108.844	2.11621	21.3181	38.4504	2224	0.41	1.8492e-05	2.50502	26.1
ChongqingSHI	2011	1523.52	114.129	2.32706	16.1267	37.0033	2402	1.28	5.2799e-05	2.12195	8.4
Sichuan Province	2011	1299.32	113.2	2.23097	16.6378	37.2214	2212	1.4	9.32511e-06	2.22138	14.2
Guizhou Province	2011	1427.35	121.144	1.94637	22.142	37.057	2710	0.64	8.35079e-05	2.1497	12.7
Yunnan Province	2011	1525.35	118.246	2.30946	21.9051	37.021	2204	0.63	2.1115e-05	2.08033	15.9
Shaanxi Province	2011	1513.48	111.478	4.04233	25.6769	37.3814	2204	1.99	7.99097e-06	1.89765	9.8
Gansu Province	2011	1251.55	106.054	2.358	33.4542	38.6503	3634	0.97	1.18463e-05	1.98552	13.5
Qinghai Province	2011	1443.02	100.938	2.20637	33.5899	37.0114	2505	0.75	2.45832e-05	2.28381	9.3
Ningxia Hui Autonomous Region	2011	1367.16	98.7498	2.38923	36.532	37.0379	2204	0.73	1.10353e-05	1.99477	8.8
Xinjiang Uygur Autonomous Region	2011	1384.08	115.574	2.84834	33.3592	40.5763	2436	0.5	0.0016189	1.8198	17.2
Tianjin SHI	2012	1303.09	110.9	2.3908	27.5987	58.8033	2736	2.8	8.01689e-07	2.07494	1.3
Hebei Province	2012	1336.71	108.773	2.57759	24.9128	50.3854	2675	0.92	4.41605e-07	2.04188	12
Shanxi Province	2012	1480.84	116.158	2.5689	33.4893	51.2167	2114	1.09	0	2.05015	5.8
Inner Mongolia Autonomous Region	2012	1696.54	130.933	2.98842	32.3084	51.1778	2230	0.64	0	2.08696	9.1
Liaoning Province	2012	1584.97	119.413	2.64889	33.501	51.4222	2114	1.57	9.23951e-05	2.13128	8.7
Jilin Province	2012	1521.44	120.4	2.52802	30.3061	51.1311	2348	0.92	0	2.06217	11.8
Heilongjiang Province	2012	1344.09	108.12	2.44527	28.2515	52.647	2477	1.07	8.61112e-06	1.97352	15.4
Shanghai SHI	2012	1513.02	112.88	2.99214	23.3164	74.2546	2183	3.37	2.33245e-05	2.37243	0.6
Jiangsu Province	2012	1285.23	103.447	2.47814	17.7123	51.4039	2481	2.38	1.14028e-05	2.20565	6.3
Zhejiang Province	2012	1552.79	125.226	2.59434	18.9273	51.4502	3481	2.08	5.11784e-06	2.33487	4.8
Anhui Province	2012	1644.15	112.267	2.64527	22.2709	50.6011	2890	1.64	4.8162e-06	2.265	12.7
Fujian Province	2012	1444.41	115.114	2.9413	19.0596	72.3723	2253	1.38	4.83314e-08	2.39872	9
Jiangxi Province	2012	1594.71	127.091	2.88845	28.5348	52.221	2132	0.88	6.42497e-06	2.45131	11.7
Shandong Province	2012	1411.08	111.793	2.58324	18.0237	50.973	2917	2.04	2.17397e-08	2.05691	8.6
Henan Province	2012	1422.93	111.401	2.4673	30.2331	50.4362	3829	1.05	0	2.07043	12.7
Hubei Province	2012	1607.19	121.97	2.71676	28.95	50.9111	2641	1.73	2.74586e-05	2.3221	12.8
Hunan Province	2012	1717.74	126.138	2.92522	31.039	50.8587	2277	1.3	5.792e-05	2.3867	13.6
Guangdong Province	2012	1540	114.267	2.67754	26.4501	51.9431	3206	2.17	7.76194e-07	2.43328	5
Guangxi Zhuang Autonomous Region	2012	1588.39	110.694	2.76906	23.6882	50.5651	2957	0.75	3.10584e-05	2.44079	16.7
Hainan Province	2012	1446.36	110.674	2.24595	18.7956	51.0462	2145	0.48	2.0658e-05	2.54071	24.9
ChongqingSHI	2012	1899.13	117.654	2.53338	20.1579	50.5991	2388	1.4	3.68644e-05	2.29505	8.2
Sichuan Province	2012	1557.84	118.324	2.52961	19.7536	50.6872	2122	1.47	2.23829e-05	2.3251	13.8
Guizhou Province	2012	1549.73	122.163	2.14068	22.5746	50.5037	2813	0.61	6.28329e-06	2.34463	13
Yunnan Province	2012	1729.13	120.292	2.47616	23.906	50.4822	2208	0.67	2.22632e-05	2.28003	16
Shaanxi Province	2012	1655.41	110.256	4.68034	28.5965	50.6906	2114	1.99	5.31957e-06	1.98629	9.5
Gansu Province	2012	1366.93	108.149	2.48734	32.258	50.9032	3007	1.07	8.47836e-06	2.12452	13.8
Qinghai Province	2012	1587.67	103.449	2.23696	37.4133	50.4979	2273	0.69	1.96791e-05	2.24772	9.3
Ningxia Hui Autonomous Region	2012	1353.22	98.3106	2.48584	31.4843	50.5279	2114	0.78	6.58022e-05	2.05841	8.5
Xinjiang Uygur Autonomous Region	2012	1405.18	118.659	3.30699	35.3429	54.4359	2362	0.53	0	1.96826	17.6
Tianjin SHI	2013	1279.41	109.456	2.43135	25.7165	65.0499	2615	2.96	0	1.99087	1.3
Hebei Province	2013	1301.94	108.687	2.58214	20.5748	59.2466	2382	0.99	2.02781e-07	1.9689	12.4
Shanxi Province	2013	1428.97	114.449	2.60363	28.2297	59.819	1944	1.22	0	1.94181	6.1
Inner Mongolia Autonomous Region	2013	1762.1	140.074	2.9772	33.4581	60.012	2198	0.69	0	2.02236	9.5
Liaoning Province	2013	1572.69	119.941	2.68172	28.8431	60.2621	1960	1.64	3.58963e-08	2.01284	8.6
Jilin Province	2013	1499.31	121.784	2.50607	25.9199	60.3822	2150	0.92	6.65009e-06	1.94401	11.6
Heilongjiang Province	2013	1335.65	109.947	2.44093	25.2476	61.033	2083	1.14	2.08603e-06	1.86566	17.5
Shanghai SHI	2013	1467.73	111.54	2.95293	22.0751	78.7315	2000	3.56	0.000194759	2.28668	0.6
Jiangsu Province	2013	1202.6	102.253	2.53562	15.9685	60.405	2807	2.49	3.70545e-06	2.13438	6.2
Zhejiang Province	2013	1624.56	129.414	2.6487	17.6029	60.9002	2422	2.16	6.96537e-06	2.2735	4.8
Anhui Province	2013	1712.68	114.174	2.66386	18.9985	59.824	2419	1.83	3.1297e-06	2.18124	12.3
Fujian Province	2013	1392.78	113.915	3.07225	16.2827	80.1987	2133	1.44	2.868e-07	2.31158	8.9
Jiangxi Province	2013	1510.37	125.946	2.91789	22.9205	60.5422	1980	0.94	1.57765e-05	2.42141	11.4
Shandong Province	2013	1384.29	112.605	2.64036	16.0933	59.4182	2493	2.13	1.16723e-06	2.02602	8.7
Henan Province	2013	1380.55	110.525	2.5146	26.2867	57.848	2960	1.1	0	2.04139	12.6
Hubei Province	2013	1615.8	122.125	2.78857	24.6311	60.4128	2279	1.8	3.81046e-05	2.2779	12.6
Hunan Province	2013	1745.05	127.742	2.95231	25.1798	59.9101	2056	1.33	3.32073e-05	2.35771	12.6
Guangdong Province	2013	1528.85	116.495	2.71964	23.6089	60.6497	2249	2.31	2.62765e-05	2.33135	4.9
Guangxi Zhuang Autonomous Region	2013	1609.06	111.188	2.82389	21.8353	59.7423	3013	0.75	4.87456e-05	2.42727	16.3
Hainan Province	2013	1482.8	111.68	2.31941	16.871	60.143	2010	0.47	1.75266e-05	2.40017	24
ChongqingSHI	2013	1889.14	115.29	1.86538	16.0828	59.7876	2168	1.38	8.45823e-05	2.23689	8
Sichuan Province	2013	1475.04	111.734	2.44082	16.0465	59.9427	1977	1.52	3.4208e-05	2.2984	13
Guizhou Province	2013	1701.41	124.715	2.3452	21.364	59.7682	2484	0.58	3.43834e-06	2.29181	12.9
Yunnan Province	2013	1733.51	120.559	2.43077	19.7522	59.7076	2018	0.67	1.32083e-05	2.28522	16.2
Shaanxi Province	2013	1742.48	110.71	5.13154	28.1921	59.948	1944	2.12	1.11247e-05	1.95719	9.5
Gansu Province	2013	1418.44	108.127	2.63377	29.461	59.6027	2347	1.06	3.73188e-06	2.07727	14
Qinghai Province	2013	1600.88	103.852	2.16906	34.1349	59.766	2184	0.65	2.75982e-05	2.14756	9.9
Ningxia Hui Autonomous Region	2013	1378.53	102.551	2.514	30.724	59.7765	1944	0.81	7.00914e-05	1.96451	8.7
Xinjiang Uygur Autonomous Region	2013	1507.49	117.701	3.34386	29.1402	63.967	2425	0.54	0	1.99746	17.6
Tianjin SHI	2014	1212.13	110.66	2.40146	22.0068	71.1693	2509	2.96	0.000231565	2.05592	1.3
Hebei Province	2014	1272.82	109.809	2.55063	18.8069	63.4751	2131	1.06	1.09938e-06	2.0351	11.7
Shanxi Province	2014	1358.54	116.364	2.57895	22.6124	63.934	1627	1.19	0	2.01572	6.2
Inner Mongolia Autonomous Region	2014	1728.64	141.737	2.84524	29.8908	65.3677	1991	0.69	0	2.01429	9.2
Liaoning Province	2014	1512.28	121.635	2.62069	23.217	64.4395	1641	1.52	0	2.04803	8
Jilin Province	2014	1440.09	122.595	2.50498	20.1512	64.6668	2106	0.95	0	1.96188	11
Heilongjiang Province	2014	1231.65	109.86	2.31487	19.5406	65.9168	1985	1.07	1.09318e-06	1.87143	17.4
Shanghai SHI	2014	1418.91	112.34	2.90328	20.287	77.3069	1693	3.66	5.38873e-05	2.27056	0.5
Jiangsu Province	2014	1185.91	104.648	2.53121	13.3192	64.6537	2179	2.54	7.28787e-06	2.1758	5.6
Zhejiang Province	2014	1520.35	124.195	2.60547	17.2114	66.2247	2634	2.26	4.01276e-05	2.25979	4.4
Anhui Province	2014	1598.63	115.022	2.57158	15.9347	64.2035	2183	1.89	5.72964e-06	2.17006	11.5
Fujian Province	2014	1371.28	114.461	3.0162	14.3986	81.0069	1835	1.48	7.03341e-06	2.28133	8.4
Jiangxi Province	2014	1498.52	128.793	2.86953	22.0717	65.0855	1689	0.97	5.57176e-05	2.39331	10.7
Shandong Province	2014	1347.45	113.05	2.66419	14.462	63.5111	2324	2.19	5.24712e-07	2.05233	8.1
Henan Province	2014	1286.34	111.802	2.49897	21.1188	62.9377	2948	1.14	0	2.07818	11.9
Hubei Province	2014	1538.82	123.417	2.78185	21.2333	64.8332	2040	1.87	2.75748e-05	2.26769	11.6
Hunan Province	2014	1712.66	131.852	2.93529	21.2572	64.2181	1839	1.36	2.33268e-05	2.38757	11.6
Guangdong Province	2014	1491.87	118.035	2.65528	20.5223	65.0845	2075	2.37	1.8202e-06	2.28276	4.7
Guangxi Zhuang Autonomous Region	2014	1587.34	112.246	2.76823	19.7905	64.0457	3445	0.71	6.8448e-05	2.39259	15.4
Hainan Province	2014	1556.91	112.196	2.3819	16.817	64.4908	1656	0.48	1.46134e-05	2.37537	23.1
ChongqingSHI	2014	1850.34	115.572	1.62348	14.3043	64.0753	1877	1.42	0.000182583	2.22318	7.4
Sichuan Province	2014	1495.5	111.919	2.39718	15.4541	64.1297	1647	1.57	3.19812e-05	2.20739	12.4
Guizhou Province	2014	1648.53	128.913	2.49579	16.1262	64.0519	2189	0.6	2.49282e-06	2.26697	13.8
Yunnan Province	2014	1630.82	121.645	2.34441	17.5564	64.004	1851	0.67	7.83641e-06	2.12412	15.5
Shaanxi Province	2014	1702.28	113.939	5.23293	22.2156	64.2895	1627	2.07	5.847e-06	1.9705	8.8
Gansu Province	2014	1368.56	110.2	2.60144	25.3953	64.3188	2438	1.12	4.01495e-06	1.98127	13.2
Qinghai Province	2014	1574.5	104.355	2.25718	28.1992	64.1366	1966	0.62	2.34875e-05	2.10545	9.4
Ningxia Hui Autonomous Region	2014	1379.34	103.136	2.55372	26.4551	64.1032	1627	0.87	4.44664e-05	2.00567	7.9
Xinjiang Uygur Autonomous Region	2014	1351.21	111.725	3.56775	21.8048	70.2937	1682	0.53	6.51945e-06	1.86354	16.6
Tianjin SHI	2015	1206.18	110.062	2.27508	23.6394	75.8912	2309	3.08	0.000101588	1.88524	1.3
Hebei Province	2015	1290.34	110.812	2.44642	20.0636	65.7845	2351	1.18	2.53443e-06	1.83781	11.5
Shanxi Province	2015	1327.1	116.682	2.35039	26.8156	66.5713	1509	1.04	0	1.85905	6.1
Inner Mongolia Autonomous Region	2015	1652.75	142.723	2.62483	30.5294	66.8877	1609	0.76	0	1.98718	9.1
Liaoning Province	2015	1519.83	121.381	2.54058	26.9467	66.6899	1533	1.27	4.11104e-07	1.93621	8.3
Jilin Province	2015	1484.82	124.509	2.43309	23.3707	66.8551	1912	1.01	9.48163e-05	1.88737	11.4
Heilongjiang Province	2015	1205.35	109.258	2.217	21.0177	67.593	1894	1.05	4.4543e-06	1.8371	17.5
Shanghai SHI	2015	1389.81	111.8	2.63582	22.0887	81.4717	1554	3.73	5.52919e-05	2.10753	0.4
Jiangsu Province	2015	1204.85	107.598	2.21006	17.8468	67.5677	2012	2.57	1.57807e-06	1.92701	5.7
Zhejiang Province	2015	1377.72	120.652	2.54986	17.222	72.2352	2247	2.36	7.29688e-06	2.13939	4.3
Anhui Province	2015	1537.59	117.824	2.44218	17.5693	66.5051	2292	1.96	3.20556e-05	1.97869	11.2
Fujian Province	2015	1404.51	114.157	2.86779	17.3611	92.697	1637	1.51	1.22968e-06	2.14364	8.2
Jiangxi Province	2015	1483.17	128.968	2.72633	23.5741	68.3269	3041	1.04	7.52807e-05	2.24983	10.6
Shandong Province	2015	1342.56	113.771	2.45418	15.6177	65.4219	2279	2.27	8.27106e-08	1.80312	7.9
Henan Province	2015	1349.99	113.489	2.31428	27.8594	64.5095	2738	1.18	1.76627e-06	1.82436	11.4
Hubei Province	2015	1514.35	125.237	2.5084	23.3299	67.1967	2317	1.9	9.47692e-05	2.0863	11.2
Hunan Province	2015	1637.04	134.103	2.68852	24.2735	66.3354	1810	1.43	1.63397e-05	2.22859	11.5
Guangdong Province	2015	1508.25	120.627	2.51579	23.5874	67.7357	2229	2.47	7.09715e-06	2.1847	4.6
Guangxi Zhuang Autonomous Region	2015	1567.83	112.596	2.61762	20.9005	66.2027	3117	0.63	0.000110367	2.26682	15.3
Hainan Province	2015	1566.26	111.576	2.30487	18.2586	66.4728	1573	0.46	1.47562e-05	2.22505	23.1
ChongqingSHI	2015	1821.32	115.832	1.63779	14.2903	66.3786	1945	1.57	0.000212511	2.11037	7.3
Sichuan Province	2015	1459.76	112.173	2.31577	15.2705	66.3272	1520	1.67	4.18708e-05	2.12311	12.2
Guizhou Province	2015	1679.08	129.165	2.34378	16.1546	66.21	2352	0.59	2.72941e-06	2.1939	15.6
Yunnan Province	2015	1699.55	120.75	2.27669	18.9295	66.247	2228	0.8	6.25898e-06	2.08559	15.1
Shaanxi Province	2015	1576.45	113.025	4.59306	21.5311	66.4161	1509	2.18	9.87101e-06	1.81586	8.9
Gansu Province	2015	1342.17	113.05	2.34766	26.0751	66.2717	2629	1.22	1.30745e-05	1.94825	14.1
Qinghai Province	2015	1591.28	105.826	2.28585	28.671	66.3089	1963	0.48	3.6361e-05	2.10045	8.6
Ningxia Hui Autonomous Region	2015	1342.75	105.992	2.37798	27.61	66.3224	1509	0.88	2.07742e-05	1.87887	8.2
Xinjiang Uygur Autonomous Region	2015	1242.04	112.574	3.47057	22.0884	74.755	1870	0.56	1.38189e-05	1.85976	16.7
Tianjin SHI	2016	1417.74	112.299	2.14547	36.8448	81.6351	1867	4.68	0	1.52693	1.2
Hebei Province	2016	1486.03	111.785	2.27694	32.6385	67.5217	1772	1.35	2.62093e-07	1.47765	10.9
Shanxi Province	2016	1437.52	115.974	2.16957	41.9804	68.3362	1073	1.11	1.33537e-07	1.46446	6
Inner Mongolia Autonomous Region	2016	1749.16	145.297	2.32258	48.0359	68.58	1315	1.07	5.49913e-07	1.58592	9
Liaoning Province	2016	1660.84	122.753	2.2746	46.1488	68.2147	1073	1.83	1.53325e-07	1.56788	9.8
Jilin Province	2016	1626.56	124.809	2.2891	37.6948	68.4149	1761	1.34	0	1.55261	10.1
Heilongjiang Province	2016	1364.56	108.949	2.10589	35.0889	68.9991	1784	1.28	3.79457e-07	1.56926	17.4
Shanghai SHI	2016	1435.83	110.89	2.45908	25.707	85.4808	1275	3.51	1.87014e-05	1.74972	0.4
Jiangsu Province	2016	1339.45	115.846	2.00985	27.328	69.356	1538	2.62	1.12388e-06	1.59078	5.3
Zhejiang Province	2016	1562.3	130.374	2.43924	22.6917	73.9565	1677	2.39	5.73022e-06	1.7983	4.2
Anhui Province	2016	1794.25	119.481	2.18774	31.6186	68.034	1859	1.81	1.0435e-06	1.63936	10.5
Fujian Province	2016	1559.19	120.5	2.78233	25.0034	89.1718	1249	1.53	4.2429e-06	1.79553	8.2
Jiangxi Province	2016	1636.66	130.116	2.52137	35.7086	69.3143	1106	1.13	6.39038e-05	1.98986	10.3
Shandong Province	2016	1481.02	116.162	2.17851	23.0727	66.6516	2100	2.67	2.35948e-07	1.47279	7.2
Henan Province	2016	1501.95	116.191	2.15673	37.2499	67.0109	2578	1.23	4.94624e-06	1.51096	10.6
Hubei Province	2016	1599.17	125.512	2.29137	37.1491	68.3584	1917	1.8	5.32483e-05	1.74903	11.2
Hunan Province	2016	1768.86	134.775	2.48096	38.8758	68.1169	1568	1.52	5.03302e-06	1.83995	11.3
Guangdong Province	2016	1599.62	119.167	2.37037	31.9615	69.5146	2267	2.48	1.98191e-06	1.84619	4.6
Guangxi Zhuang Autonomous Region	2016	1725.14	116.171	2.46389	32.7895	67.823	1695	0.73	4.07912e-05	2.03775	15.3
Hainan Province	2016	1652.23	114.544	2.25	24.2479	68.1274	1338	0.53	9.44141e-06	1.88367	23.4
ChongqingSHI	2016	2015.86	115.434	1.48833	22.5217	67.9518	1779	1.68	0.000189617	1.75111	7.3
Sichuan Province	2016	1672.1	113.832	2.19466	23.8526	67.9881	1177	1.69	2.87494e-05	1.83023	11.9
Guizhou Province	2016	1837.39	132.865	2.20365	25.0765	67.7843	1988	0.62	1.64834e-06	1.8927	15.7
Yunnan Province	2016	1738.95	124.269	2.16513	29.7997	67.8452	1986	0.81	1.36745e-05	1.86979	14.8
Shaanxi Province	2016	1710.29	109.943	3.93591	40.0592	67.913	1073	2.2	1.3125e-06	1.42074	8.7
Gansu Province	2016	1449.07	114.822	2.27305	35.0982	67.9402	2382	1.26	9.98123e-05	1.66713	13.7
Qinghai Province	2016	1754.41	106.143	2.29585	40.7208	67.7733	1663	0.62	3.61441e-06	1.86007	8.6
Ningxia Hui Autonomous Region	2016	1411.02	105.517	2.14379	36.7948	67.8369	1073	1.08	1.66402e-05	1.47001	7.6
Xinjiang Uygur Autonomous Region	2016	1355.76	112.95	3.20949	31.5659	74.3327	1564	0.59	5.90224e-05	1.62548	17.1
Tianjin SHI	2017	1234.99	113.007	2.05838	27.0009	81.1351	2200	3.68	6.729e-07	1.43867	0.9
Hebei Province	2017	1359.55	111.628	2.20439	27.6161	67.9535	925	1.48	2.11344e-07	1.40314	9.2
Shanxi Province	2017	1341.04	118.906	2.17249	33.3733	68.5545	1164	1.02	1.21537e-07	1.40724	4.6
Inner Mongolia Autonomous Region	2017	1603.78	146.36	2.11106	43.4343	69.1613	970	0.89	1.08818e-07	1.425	10.2
Liaoning Province	2017	1520.5	125.49	2.13165	35.8131	68.6197	534	1.98	1.1419e-06	1.3403	8.1
Jilin Province	2017	1503.69	125.404	2.16793	31.4253	69.138	941	1.17	0	1.22963	7.3
Heilongjiang Province	2017	1277.08	110.477	1.94359	32.7967	70.0482	1432	1.19	1.4351e-07	1.21938	18.6
Shanghai SHI	2017	1356.38	114.82	2.43283	21.3177	84.8445	666	3.66	0	1.54728	0.4
Jiangsu Province	2017	1208.69	116.331	2.03805	23.6244	70.949	1063	2.63	7.12885e-08	1.51791	4.7
Zhejiang Province	2017	1544.57	134.923	2.28388	21.8663	73.6187	742	2.42	1.69206e-05	1.61696	3.7
Anhui Province	2017	1726.92	123.558	2.07556	29.4581	68.4016	2018	1.9	1.94422e-06	1.51586	9.6
Fujian Province	2017	1321.95	118.42	2.56843	22.2731	77.7009	882	1.6	2.92634e-06	1.57461	6.9
Jiangxi Province	2017	1527.79	131.804	2.4398	30.5036	71.4559	1432	1.27	4.05287e-05	1.76589	9.2
Shandong Province	2017	1390.84	115.809	2.12102	20.9816	67.5211	1584	2.78	7.72098e-08	1.41407	6.7
Henan Province	2017	1384.35	119.567	2.0996	32.9189	68.1465	1709	1.3	1.04502e-06	1.47351	9.3
Hubei Province	2017	1488.83	127.895	2.17554	32.409	68.5029	1124	1.88	1.43659e-05	1.67708	9.9
Hunan Province	2017	1781.69	142.805	2.43204	46.3177	68.6087	1055	1.68	3.30265e-06	1.71328	8.8
Guangdong Province	2017	1505.62	122.717	2.27994	29.9376	70.8441	1590	2.56	4.12177e-06	1.64839	4
Guangxi Zhuang Autonomous Region	2017	1670.94	119.127	2.3679	30.2686	68.2854	3422	0.8	3.04913e-05	1.83966	15.5
Hainan Province	2017	1472.1	110.326	2.21639	19.429	68.2244	1285	0.51	1.46033e-06	1.70304	21.6
ChongqingSHI	2017	1929.72	117.124	1.41457	21.3736	68.2282	1291	1.82	0.00012889	1.69962	6.6
Sichuan Province	2017	1652.92	116.119	2.18548	21.4237	68.256	554	1.68	8.26861e-06	1.73446	11.5
Guizhou Province	2017	1840.55	136.604	2.17691	26.6615	68.1453	1791	0.7	1.8519e-05	1.76998	15
Yunnan Province	2017	1651.83	126.865	2.13146	26.8588	68.1328	1130	0.85	2.07898e-05	1.70987	14.3
Shaanxi Province	2017	1732.31	113.514	4.54491	43.3719	68.3809	510	2.15	1.84047e-06	1.48444	8
Gansu Province	2017	1365.89	115.243	2.13939	32.2	69.6129	1741	1.2	1.75765e-05	1.68391	11.5
Qinghai Province	2017	1702.76	105.738	2.30544	38.7953	68.1013	1851	0.73	9.4911e-05	1.72353	9.1
Ningxia Hui Autonomous Region	2017	1392.69	107.964	2.17468	32.3206	68.1477	510	1.22	0	1.48853	7.3
Xinjiang Uygur Autonomous Region	2017	1208.94	114.332	3.4196	22.6877	80.1082	902	0.51	2.27931e-05	1.65863	14.3
Tianjin SHI	2018	1134.01	116.059	2.1156	18.5021	81.2082	1963	3.68	0.0065397	1.54088	0.9
Hebei Province	2018	1149.77	112.085	2.1669	18.1189	67.9844	1200	1.54	1.61743e-07	1.52014	9.3
Shanxi Province	2018	1191.64	119.806	2.18561	21.1557	68.5609	1362	1.1	0.00529807	1.52081	4.4
Inner Mongolia Autonomous Region	2018	1518.54	149.452	2.12336	34.9387	71.2379	967	0.8	0.000880479	1.50944	10.1
Liaoning Province	2018	1370.49	129.36	2.14041	22.1982	68.5435	690	1.96	0.0120265	1.46929	8
Jilin Province	2018	1356.2	127.754	2.1836	19.6244	69.3141	1048	1.02	0.000182308	1.35555	7.7
Heilongjiang Province	2018	1142.39	111.46	1.93697	21.4141	70.7691	1268	1.05	0.00167804	1.32076	18.3
Shanghai SHI	2018	1394.74	124.21	2.35405	20.4533	95.5629	833	3.77	0.00264141	1.66801	0.3
Jiangsu Province	2018	1105.5	117.065	2.00939	16.9494	71.8495	1694	2.69	0.000605879	1.63121	4.5
Zhejiang Province	2018	1412.57	134.306	2.24692	18.2903	76.7248	942	2.49	0.00128113	1.69009	3.5
Anhui Province	2018	1491.57	127.108	2.25251	20.1062	68.5797	1498	1.91	0.00123155	1.60578	8.8
Fujian Province	2018	1265.21	119.961	2.51643	15.628	71.2797	778	1.66	0.00443293	1.67738	6.7
Jiangxi Province	2018	1340.22	132.564	2.30932	22.4649	72.5194	1320	1.37	0.000199008	1.72555	8.6
Shandong Province	2018	1232.25	115.578	2.11927	16.3877	67.8891	1806	2.47	4.13202e-06	1.5255	6.5
Henan Province	2018	1194.73	119.458	2.1564	19.9448	68.8384	1191	1.34	0.0002177	1.55895	8.9
Hubei Province	2018	1398.7	128.537	2.19604	21.7491	68.8631	1197	1.96	0.000431328	1.7309	9
Hunan Province	2018	1569.5	144.636	2.38609	26.4593	68.6653	1151	1.81	0.00135305	1.71551	8.5
Guangdong Province	2018	1343.93	124.573	2.29478	22.4653	71.9401	1257	2.71	0.000512722	1.71685	4
Guangxi Zhuang Autonomous Region	2018	1472.54	120.192	2.37483	21.1076	68.6202	3190	0.74	3.8606e-05	1.85602	14.8
Hainan Province	2018	1412.38	112.488	2.22717	15.7698	68.4705	1196	0.55	8.33274e-05	1.75633	20.7
ChongqingSHI	2018	1708.88	119.297	1.36416	13.365	68.2619	1185	1.9	0.000711231	1.76235	6.8
Sichuan Province	2018	1471.15	115.789	2.20296	15.6677	68.2644	694	1.72	0.00060071	1.78443	10.9
Guizhou Province	2018	1653.07	139.46	2.14891	15.7112	68.1506	1568	0.79	0.000592341	1.7764	14.6
Yunnan Province	2018	1398.79	127.968	2.11336	16.9472	68.2334	1296	0.9	0.000279937	1.82457	14
Shaanxi Province	2018	1553.73	119.698	4.54858	23.3587	68.5293	650	2.22	0.00373878	1.58304	7.5
Gansu Province	2018	1208.84	115.256	1.92102	22.1529	67.93	2139	1.2	4.8583e-05	1.68875	11.2
Qinghai Province	2018	1627.84	107.549	2.25737	31.6959	68.0806	1740	0.63	0.000831974	1.73559	9.4
Ningxia Hui Autonomous Region	2018	1268.69	111.417	2.11883	23.1984	68.1668	650	1.3	1.15607e-05	1.58504	7.6
Xinjiang Uygur Autonomous Region	2018	1129.01	114.789	3.32448	18.7185	78.3431	780	0.5	6.81602e-05	1.61448	13.9
Tianjin SHI	2019	1345.26	119.69	2.03316	30.5395	77.2282	1326	3.28	1.51668e-06	1.57418	1.3
Hebei Province	2019	1259.12	113.151	2.17439	24.9873	67.6785	797	1.61	0.000191647	1.52477	10
Shanxi Province	2019	1236.08	120.016	2.13904	25.268	68.7018	766	1.12	5.40614e-07	1.52347	4.8
Inner Mongolia Autonomous Region	2019	1630.3	154.97	2.05366	43.3224	71.3231	514	0.86	2.92722e-05	1.45779	10.8
Liaoning Province	2019	1603.72	131.585	2.13009	38.5128	67.8105	390	2.04	1.0133e-05	1.4773	8.7
Jilin Province	2019	1471.28	128.857	2.2015	26.147	70.0932	989	1.27	0	1.38887	11
Heilongjiang Province	2019	1226.68	115.932	1.92604	26.1691	65.9055	733	1.08	0.00429527	1.34141	23.4
Shanghai SHI	2019	1726.84	138	2.30543	28.2881	94.7877	576	4	0	1.64636	0.3
Jiangsu Province	2019	1235.4	117.236	2.01367	23.7399	72.5858	963	2.79	0.00358898	1.64311	4.3
Zhejiang Province	2019	1505.51	129.45	2.25768	24.8477	82.3864	752	2.68	4.44386e-05	1.67757	3.4
Anhui Province	2019	1541.81	130.905	2.13235	28.1254	70.4116	1130	2.03	8.06944e-06	1.59044	7.9
Fujian Province	2019	1569.7	120.183	2.38613	33.7551	100.236	451	1.78	3.69999e-06	1.66847	6.1
Jiangxi Province	2019	1359.63	129.371	2.29736	25.389	76.5785	1005	1.55	7.78232e-05	1.75234	8.3
Shandong Province	2019	1392.98	121.342	2.16641	20.4321	68.2909	973	2.1	0.000141796	1.53777	7.2
Henan Province	2019	1381.96	120.234	2.09518	28.9675	68.8123	938	1.46	2.57658e-06	1.56118	8.5
Hubei Province	2019	1505.7	127.644	2.18745	26.1993	67.6564	781	2.09	6.82303e-05	1.69382	8.3
Hunan Province	2019	1488.27	131.659	2.50969	39.1703	72.5695	745	1.98	0.000104511	1.69252	9.2
Guangdong Province	2019	1363.85	119.841	2.24641	24.3531	71.7068	780	2.88	0	1.71658	4
Guangxi Zhuang Autonomous Region	2019	1388.17	116.605	2.34775	20.1994	67.9323	2359	0.79	0.0019988	1.80826	16
Hainan Province	2019	1108.17	107.58	1.71655	15.6454	67.3995	709	0.56	0.000381312	1.76405	20.3
ChongqingSHI	2019	1754.58	119.111	1.41029	16.9722	67.4698	1381	1.99	4.05296e-05	1.70293	6.6
Sichuan Province	2019	1506.73	117.444	2.22541	17.3737	67.7988	432	1.87	0.000530355	1.7647	10.3
Guizhou Province	2019	1708.98	138.576	2.06016	18.7883	62.5687	1035	0.86	0.000134338	1.79656	13.6
Yunnan Province	2019	1450.89	129.975	2.0871	19.398	66.4739	918	0.95	6.28962e-05	1.80826	13.1
Shaanxi Province	2019	1580.91	121.402	4.60291	26.7294	66.9742	477	2.27	0.00116072	1.57678	7.7
Gansu Province	2019	1298.65	116.416	1.85385	29.8557	67.31	1000	1.26	0.000137352	1.60409	12
Qinghai Province	2019	1773.57	119.069	2.03343	42.514	67.3716	1095	0.69	0.00147571	1.70683	10.2
Ningxia Hui Autonomous Region	2019	1586.47	113.255	2.02059	40.7359	67.3611	390	1.45	5.90062e-05	1.55208	7.5
Xinjiang Uygur Autonomous Region	2019	1428.54	118.393	3.882	31.5639	81.1727	390	0.47	0.00651748	1.50331	13.1

## Sheet: Table B
Province	Year	Environmental regulation intensity	Ln(Environmental regulation intensity)		Average(Ln(Environmental regulation intensity))
Tianjin SHI	2008	1752	7.46851		7.42944
Hebei Province	2008	1322	7.1869
Shanxi Province	2008	1322	7.1869
Inner Mongolia Autonomous Region	2008	1605	7.38088
Liaoning Province	2008	1322	7.1869
Jilin Province	2008	1385	7.23346
Heilongjiang Province	2008	1608	7.38275
Shanghai SHI	2008	1393	7.23921
Jiangsu Province	2008	1630	7.39634
Zhejiang Province	2008	1991	7.59639
Anhui Province	2008	1490	7.30653
Fujian Province	2008	1433	7.26753
Jiangxi Province	2008	1355	7.21156
Shandong Province	2008	1824	7.50879
Henan Province	2008	1753	7.46908
Hubei Province	2008	1752	7.46851
Hunan Province	2008	1346	7.20489
Guangdong Province	2008	1819	7.50604
Guangxi Zhuang Autonomous Region	2008	1706	7.44191
Hainan Province	2008	1342	7.20192
ChongqingSHI	2008	1396	7.24137
Sichuan Province	2008	1369	7.22184
Guizhou Province	2008	1366	7.21964
Yunnan Province	2008	1859	7.52779
Shaanxi Province	2008	1322	7.1869
Gansu Province	2008	1580	7.36518
Qinghai Province	2008	1586	7.36897
Ningxia Hui Autonomous Region	2008	1322	7.1869
Xinjiang Uygur Autonomous Region	2008	1518	7.32515
Tianjin SHI	2009	1744	7.46394
Hebei Province	2009	3352	8.11731
Shanxi Province	2009	1243	7.12528
Inner Mongolia Autonomous Region	2009	1469	7.29234
Liaoning Province	2009	1332	7.19444
Jilin Province	2009	1733	7.45761
Heilongjiang Province	2009	1477	7.29777
Shanghai SHI	2009	1290	7.1624
Jiangsu Province	2009	1682	7.42774
Zhejiang Province	2009	2106	7.65255
Anhui Province	2009	1427	7.26333
Fujian Province	2009	1436	7.26962
Jiangxi Province	2009	1243	7.12528
Shandong Province	2009	1672	7.42178
Henan Province	2009	2127	7.66247
Hubei Province	2009	2005	7.6034
Hunan Province	2009	1420	7.25841
Guangdong Province	2009	1710	7.44425
Guangxi Zhuang Autonomous Region	2009	2071	7.63579
Hainan Province	2009	1263	7.14125
ChongqingSHI	2009	1289	7.16162
Sichuan Province	2009	1250	7.1309
Guizhou Province	2009	1491	7.3072
Yunnan Province	2009	1291	7.16317
Shaanxi Province	2009	1243	7.12528
Gansu Province	2009	1841	7.51806
Qinghai Province	2009	1431	7.26613
Ningxia Hui Autonomous Region	2009	1243	7.12528
Xinjiang Uygur Autonomous Region	2009	1422	7.25982
Tianjin SHI	2010	2332	7.75448
Hebei Province	2010	2329	7.75319
Shanxi Province	2010	1977	7.58934
Inner Mongolia Autonomous Region	2010	2109	7.65397
Liaoning Province	2010	1977	7.58934
Jilin Province	2010	2274	7.7293
Heilongjiang Province	2010	2322	7.75018
Shanghai SHI	2010	2038	7.61972
Jiangsu Province	2010	2228	7.70886
Zhejiang Province	2010	2958	7.99227
Anhui Province	2010	2158	7.67694
Fujian Province	2010	2273	7.72886
Jiangxi Province	2010	2012	7.60688
Shandong Province	2010	2474	7.81359
Henan Province	2010	2839	7.95121
Hubei Province	2010	2569	7.85127
Hunan Province	2010	2212	7.70165
Guangdong Province	2010	2368	7.7698
Guangxi Zhuang Autonomous Region	2010	2960	7.99294
Hainan Province	2010	1999	7.6004
ChongqingSHI	2010	2088	7.64396
Sichuan Province	2010	1985	7.59337
Guizhou Province	2010	2619	7.87055
Yunnan Province	2010	2050	7.6256
Shaanxi Province	2010	1977	7.58934
Gansu Province	2010	2634	7.87626
Qinghai Province	2010	2324	7.75105
Ningxia Hui Autonomous Region	2010	1977	7.58934
Xinjiang Uygur Autonomous Region	2010	2262	7.724
Tianjin SHI	2011	2604	7.8648
Hebei Province	2011	2430	7.79565
Shanxi Province	2011	2204	7.69803
Inner Mongolia Autonomous Region	2011	2388	7.77821
Liaoning Province	2011	2370	7.77065
Jilin Province	2011	2430	7.79565
Heilongjiang Province	2011	2609	7.86672
Shanghai SHI	2011	2220	7.70526
Jiangsu Province	2011	2722	7.90912
Zhejiang Province	2011	3103	8.04012
Anhui Province	2011	2461	7.80832
Fujian Province	2011	2446	7.80221
Jiangxi Province	2011	2204	7.69803
Shandong Province	2011	2956	7.99159
Henan Province	2011	3174	8.06275
Hubei Province	2011	2709	7.90433
Hunan Province	2011	2384	7.77654
Guangdong Province	2011	2957	7.99193
Guangxi Zhuang Autonomous Region	2011	3238	8.08271
Hainan Province	2011	2224	7.70706
ChongqingSHI	2011	2402	7.78406
Sichuan Province	2011	2212	7.70165
Guizhou Province	2011	2710	7.9047
Yunnan Province	2011	2204	7.69803
Shaanxi Province	2011	2204	7.69803
Gansu Province	2011	3634	8.19809
Qinghai Province	2011	2505	7.82604
Ningxia Hui Autonomous Region	2011	2204	7.69803
Xinjiang Uygur Autonomous Region	2011	2436	7.79811
Tianjin SHI	2012	2736	7.91425
Hebei Province	2012	2675	7.8917
Shanxi Province	2012	2114	7.65634
Inner Mongolia Autonomous Region	2012	2230	7.70976
Liaoning Province	2012	2114	7.65634
Jilin Province	2012	2348	7.76132
Heilongjiang Province	2012	2477	7.8148
Shanghai SHI	2012	2183	7.68846
Jiangsu Province	2012	2481	7.81642
Zhejiang Province	2012	3481	8.15507
Anhui Province	2012	2890	7.96901
Fujian Province	2012	2253	7.72002
Jiangxi Province	2012	2132	7.66482
Shandong Province	2012	2917	7.97831
Henan Province	2012	3829	8.25036
Hubei Province	2012	2641	7.87891
Hunan Province	2012	2277	7.73061
Guangdong Province	2012	3206	8.07278
Guangxi Zhuang Autonomous Region	2012	2957	7.99193
Hainan Province	2012	2145	7.67089
ChongqingSHI	2012	2388	7.77821
Sichuan Province	2012	2122	7.66011
Guizhou Province	2012	2813	7.94201
Yunnan Province	2012	2208	7.69984
Shaanxi Province	2012	2114	7.65634
Gansu Province	2012	3007	8.0087
Qinghai Province	2012	2273	7.72886
Ningxia Hui Autonomous Region	2012	2114	7.65634
Xinjiang Uygur Autonomous Region	2012	2362	7.76726
Tianjin SHI	2013	2615	7.86902
Hebei Province	2013	2382	7.7757
Shanxi Province	2013	1944	7.5725
Inner Mongolia Autonomous Region	2013	2198	7.6953
Liaoning Province	2013	1960	7.5807
Jilin Province	2013	2150	7.67322
Heilongjiang Province	2013	2083	7.64156
Shanghai SHI	2013	2000	7.6009
Jiangsu Province	2013	2807	7.93987
Zhejiang Province	2013	2422	7.79235
Anhui Province	2013	2419	7.79111
Fujian Province	2013	2133	7.66528
Jiangxi Province	2013	1980	7.59085
Shandong Province	2013	2493	7.82124
Henan Province	2013	2960	7.99294
Hubei Province	2013	2279	7.73149
Hunan Province	2013	2056	7.62852
Guangdong Province	2013	2249	7.71824
Guangxi Zhuang Autonomous Region	2013	3013	8.01069
Hainan Province	2013	2010	7.60589
ChongqingSHI	2013	2168	7.68156
Sichuan Province	2013	1977	7.58934
Guizhou Province	2013	2484	7.81763
Yunnan Province	2013	2018	7.60986
Shaanxi Province	2013	1944	7.5725
Gansu Province	2013	2347	7.76089
Qinghai Province	2013	2184	7.68891
Ningxia Hui Autonomous Region	2013	1944	7.5725
Xinjiang Uygur Autonomous Region	2013	2425	7.79359
Tianjin SHI	2014	2509	7.82764
Hebei Province	2014	2131	7.66435
Shanxi Province	2014	1627	7.39449
Inner Mongolia Autonomous Region	2014	1991	7.59639
Liaoning Province	2014	1641	7.40306
Jilin Province	2014	2106	7.65255
Heilongjiang Province	2014	1985	7.59337
Shanghai SHI	2014	1693	7.43426
Jiangsu Province	2014	2179	7.68662
Zhejiang Province	2014	2634	7.87626
Anhui Province	2014	2183	7.68846
Fujian Province	2014	1835	7.5148
Jiangxi Province	2014	1689	7.43189
Shandong Province	2014	2324	7.75105
Henan Province	2014	2948	7.98888
Hubei Province	2014	2040	7.62071
Hunan Province	2014	1839	7.51698
Guangdong Province	2014	2075	7.63772
Guangxi Zhuang Autonomous Region	2014	3445	8.14468
Hainan Province	2014	1656	7.41216
ChongqingSHI	2014	1877	7.53743
Sichuan Province	2014	1647	7.40671
Guizhou Province	2014	2189	7.6912
Yunnan Province	2014	1851	7.52348
Shaanxi Province	2014	1627	7.39449
Gansu Province	2014	2438	7.79893
Qinghai Province	2014	1966	7.58376
Ningxia Hui Autonomous Region	2014	1627	7.39449
Xinjiang Uygur Autonomous Region	2014	1682	7.42774
Tianjin SHI	2015	2309	7.74457
Hebei Province	2015	2351	7.7626
Shanxi Province	2015	1509	7.3192
Inner Mongolia Autonomous Region	2015	1609	7.38337
Liaoning Province	2015	1533	7.33498
Jilin Province	2015	1912	7.55591
Heilongjiang Province	2015	1894	7.54645
Shanghai SHI	2015	1554	7.34859
Jiangsu Province	2015	2012	7.60688
Zhejiang Province	2015	2247	7.71735
Anhui Province	2015	2292	7.73718
Fujian Province	2015	1637	7.40062
Jiangxi Province	2015	3041	8.01994
Shandong Province	2015	2279	7.73149
Henan Province	2015	2738	7.91498
Hubei Province	2015	2317	7.74803
Hunan Province	2015	1810	7.50108
Guangdong Province	2015	2229	7.70931
Guangxi Zhuang Autonomous Region	2015	3117	8.04463
Hainan Province	2015	1573	7.36074
ChongqingSHI	2015	1945	7.57302
Sichuan Province	2015	1520	7.32647
Guizhou Province	2015	2352	7.76302
Yunnan Province	2015	2228	7.70886
Shaanxi Province	2015	1509	7.3192
Gansu Province	2015	2629	7.87436
Qinghai Province	2015	1963	7.58223
Ningxia Hui Autonomous Region	2015	1509	7.3192
Xinjiang Uygur Autonomous Region	2015	1870	7.53369
Tianjin SHI	2016	1867	7.53209
Hebei Province	2016	1772	7.47986
Shanxi Province	2016	1073	6.97821
Inner Mongolia Autonomous Region	2016	1315	7.18159
Liaoning Province	2016	1073	6.97821
Jilin Province	2016	1761	7.47364
Heilongjiang Province	2016	1784	7.48661
Shanghai SHI	2016	1275	7.1507
Jiangsu Province	2016	1538	7.33824
Zhejiang Province	2016	1677	7.42476
Anhui Province	2016	1859	7.52779
Fujian Province	2016	1249	7.1301
Jiangxi Province	2016	1106	7.00851
Shandong Province	2016	2100	7.64969
Henan Province	2016	2578	7.85477
Hubei Province	2016	1917	7.55852
Hunan Province	2016	1568	7.35756
Guangdong Province	2016	2267	7.72621
Guangxi Zhuang Autonomous Region	2016	1695	7.43544
Hainan Province	2016	1338	7.19893
ChongqingSHI	2016	1779	7.48381
Sichuan Province	2016	1177	7.07072
Guizhou Province	2016	1988	7.59488
Yunnan Province	2016	1986	7.59388
Shaanxi Province	2016	1073	6.97821
Gansu Province	2016	2382	7.7757
Qinghai Province	2016	1663	7.41638
Ningxia Hui Autonomous Region	2016	1073	6.97821
Xinjiang Uygur Autonomous Region	2016	1564	7.355
Tianjin SHI	2017	2200	7.69621
Hebei Province	2017	925	6.82979
Shanxi Province	2017	1164	7.05962
Inner Mongolia Autonomous Region	2017	970	6.8773
Liaoning Province	2017	534	6.2804
Jilin Province	2017	941	6.84694
Heilongjiang Province	2017	1432	7.26683
Shanghai SHI	2017	666	6.50129
Jiangsu Province	2017	1063	6.96885
Zhejiang Province	2017	742	6.60935
Anhui Province	2017	2018	7.60986
Fujian Province	2017	882	6.78219
Jiangxi Province	2017	1432	7.26683
Shandong Province	2017	1584	7.36771
Henan Province	2017	1709	7.44366
Hubei Province	2017	1124	7.02465
Hunan Province	2017	1055	6.9613
Guangdong Province	2017	1590	7.37149
Guangxi Zhuang Autonomous Region	2017	3422	8.13798
Hainan Province	2017	1285	7.15851
ChongqingSHI	2017	1291	7.16317
Sichuan Province	2017	554	6.31716
Guizhou Province	2017	1791	7.49053
Yunnan Province	2017	1130	7.02997
Shaanxi Province	2017	510	6.23441
Gansu Province	2017	1741	7.46221
Qinghai Province	2017	1851	7.52348
Ningxia Hui Autonomous Region	2017	510	6.23441
Xinjiang Uygur Autonomous Region	2017	902	6.80461
Tianjin SHI	2018	1963	7.58223
Hebei Province	2018	1200	7.09008
Shanxi Province	2018	1362	7.21671
Inner Mongolia Autonomous Region	2018	967	6.8742
Liaoning Province	2018	690	6.53669
Jilin Province	2018	1048	6.95464
Heilongjiang Province	2018	1268	7.1452
Shanghai SHI	2018	833	6.72503
Jiangsu Province	2018	1694	7.43485
Zhejiang Province	2018	942	6.84801
Anhui Province	2018	1498	7.31189
Fujian Province	2018	778	6.65673
Jiangxi Province	2018	1320	7.18539
Shandong Province	2018	1806	7.49887
Henan Province	2018	1191	7.08255
Hubei Province	2018	1197	7.08757
Hunan Province	2018	1151	7.04839
Guangdong Province	2018	1257	7.13648
Guangxi Zhuang Autonomous Region	2018	3190	8.06778
Hainan Province	2018	1196	7.08674
ChongqingSHI	2018	1185	7.0775
Sichuan Province	2018	694	6.54247
Guizhou Province	2018	1568	7.35756
Yunnan Province	2018	1296	7.16704
Shaanxi Province	2018	650	6.47697
Gansu Province	2018	2139	7.66809
Qinghai Province	2018	1740	7.46164
Ningxia Hui Autonomous Region	2018	650	6.47697
Xinjiang Uygur Autonomous Region	2018	780	6.65929
Tianjin SHI	2019	1326	7.18992
Hebei Province	2019	797	6.68085
Shanxi Province	2019	766	6.64118
Inner Mongolia Autonomous Region	2019	514	6.24222
Liaoning Province	2019	390	5.96615
Jilin Province	2019	989	6.89669
Heilongjiang Province	2019	733	6.59715
Shanghai SHI	2019	576	6.35611
Jiangsu Province	2019	963	6.87005
Zhejiang Province	2019	752	6.62274
Anhui Province	2019	1130	7.02997
Fujian Province	2019	451	6.11147
Jiangxi Province	2019	1005	6.91274
Shandong Province	2019	973	6.88038
Henan Province	2019	938	6.84375
Hubei Province	2019	781	6.66058
Hunan Province	2019	745	6.61338
Guangdong Province	2019	780	6.65929
Guangxi Zhuang Autonomous Region	2019	2359	7.76599
Hainan Province	2019	709	6.56386
ChongqingSHI	2019	1381	7.23056
Sichuan Province	2019	432	6.06843
Guizhou Province	2019	1035	6.94216
Yunnan Province	2019	918	6.8222
Shaanxi Province	2019	477	6.16752
Gansu Province	2019	1000	6.90776
Qinghai Province	2019	1095	6.99851
Ningxia Hui Autonomous Region	2019	390	5.96615
Xinjiang Uygur Autonomous Region	2019	390	5.96615
