# Supplementary material for: Estimation of cost efficiency of fattening pigs, sows, and piglets using SFA approach analysis: Evidence from China
Source: PLoS One. 2021 Dec 13;16(12):e0261240. doi: 10.1371/journal.pone.0261240 (PMC8668113; doi:10.1371/journal.pone.0261240)
Supplement: S2 Table — (XLSX) [file pone.0261240.s002.xlsx]

## Sheet: Table A
Province	Year	Total cost of sows	Pigs weaned per Sow per Year	Feed price	Price of replacement gilt	Daily labor price	Environmental regulation intensity	Technology input intensity	Pig disease intensity	Industrial structure	Pig market price
Tianjin SHI	2008	4017.4	29.9035	2.19296	10.5262	34	7.46851	2.32	1.19554e-05	1.9	15.0642
Hebei Province	2008	4109.32	29.4187	2.25	10.8	20	7.1869	0.68	2.04285e-06	12.6	14.6583
Shanxi Province	2008	3674.12	24.022	1.9799	9.50353	19.1	7.1869	0.86	0	4.4	14.8783
Inner Mongolia Autonomous Region	2008	5279.9	17.4123	2.97651	14.2872	19.4	7.38088	0.4	0	11.7	15.77
Liaoning Province	2008	3996.24	22.3284	2.17982	10.4632	19.2	7.1869	1.39	0	9.7	14.5492
Jilin Province	2008	3719.21	24.4918	2.00789	9.63787	24.5	7.23346	0.82	1.41532e-06	14.3	14.3533
Heilongjiang Province	2008	3582.06	23.4748	1.92277	9.22929	21.1	7.38275	1.04	2.67857e-06	13.1	14.1125
Shanghai SHI	2008	4870.6	31.7524	2.72248	13.0679	37.6	7.23921	2.53	7.62915e-05	0.8	15.3767
Jiangsu Province	2008	3435.89	34.9714	1.83205	8.79385	23	7.39634	1.88	3.14864e-06	6.9	14.0258
Zhejiang Province	2008	4267.84	30.3528	2.34839	11.2723	29	7.59639	1.61	8.84075e-06	5.1	15.2925
Anhui Province	2008	3223.33	34.02	1.70013	8.16061	18.6	7.30653	1.11	2.02188e-05	16	15.1458
Fujian Province	2008	4768.16	29.1364	2.6589	12.7627	28	7.26753	0.94	8.07552e-05	10.7	15.4033
Jiangxi Province	2008	4507.54	32.9578	2.49715	11.9863	20.7	7.21156	0.91	8.43549e-05	16.4	15.53
Shandong Province	2008	4089.97	22.941	2.23799	10.7424	21	7.50879	1.4	0	9.7	14.3883
Henan Province	2008	4117.88	25.3028	2.25532	10.8255	17.6	7.46908	0.68	1.67083e-06	14.4	14.6858
Hubei Province	2008	3819.92	32.4582	2.07039	9.93787	18.8	7.46851	1.32	4.53649e-05	15.7	14.9025
Hunan Province	2008	4578.97	25.434	2.54149	12.1991	19.8	7.20489	0.98	1.63591e-05	18	15.3742
Guangdong Province	2008	4555.74	28.1906	2.52707	12.1299	30	7.50604	1.37	0.000852015	5.5	15.9792
Guangxi Zhuang Autonomous Region	2008	4249.07	21.1143	2.33674	11.2163	16	7.44191	0.47	0.000204872	20.3	14.5692
Hainan Province	2008	3622.72	15.9252	1.948	9.3504	20.8	7.20192	0.22	1.7294e-05	30	14.6783
ChongqingSHI	2008	3670.45	25.2294	1.97763	9.4926	16.8	7.24137	1.04	0.000267082	11.3	14.3967
Sichuan Province	2008	3377.79	25.0669	1.79599	8.62075	18.5	7.22184	1.27	4.68013e-06	18.9	14.3817
Guizhou Province	2008	3488.98	24.2641	1.865	8.95201	12.6	7.21964	0.53	0.000146822	16.4	16.2408
Yunnan Province	2008	3332.91	22.8854	1.76813	8.48704	13.1	7.52779	0.54	2.73899e-05	17.9	14.8967
Shaanxi Province	2008	3926.6	25.8122	2.1366	10.2557	11.8	7.1869	1.96	1.58488e-05	11	14.4033
Gansu Province	2008	4184.46	19.8274	2.29664	11.0239	12.5	7.36518	1	0.000159542	14.6	14.3692
Qinghai Province	2008	3101.59	29.4116	1.62457	7.79794	13	7.36897	0.38	0.000172358	11	18.2892
Ningxia Hui Autonomous Region	2008	3969.14	19.4776	2.163	10.3824	17.1	7.1869	0.63	0.000910169	10.9	14.4367
Xinjiang Uygur Autonomous Region	2008	3562.8	10.3012	1.91081	9.17191	20.8	7.32515	0.38	0.000386035	16.4	13.6275
Tianjin SHI	2009	4169.7	26.7006	2.28536	10.9697	37.2608	7.46394	2.37	3.95221e-06	1.7	11.5861
Hebei Province	2009	4299.88	27.8799	2.36615	11.3575	25.1762	8.11731	0.78	1.17016e-06	12.8	11.3679
Shanxi Province	2009	3765.18	22.5684	2.0343	9.76464	19.5368	7.12528	1.1	0	6.5	11.0834
Inner Mongolia Autonomous Region	2009	5165.8	16.584	2.90358	13.9372	25.1762	7.29234	0.53	0.000126952	9.5	11.9344
Liaoning Province	2009	4072.53	20.1563	2.22505	10.6803	21.0473	7.19444	1.53	0	9.3	11.4611
Jilin Province	2009	3895.15	22.7868	2.11496	10.1518	29.003	7.45761	1.12	0	13.5	11.2655
Heilongjiang Province	2009	3875.25	25.3619	2.10261	10.0925	23.6657	7.29777	1.27	6.80947e-06	13.4	11.1203
Shanghai SHI	2009	4658.67	29.1899	2.58884	12.4264	47.0292	7.1624	2.81	0	0.8	11.9831
Jiangsu Province	2009	3540.09	33.9283	1.8946	9.09409	24.1692	7.42774	2.04	6.07693e-06	6.6	10.6185
Zhejiang Province	2009	4343.89	31.1195	2.39347	11.4886	30.2115	7.65255	1.73	9.02851e-06	5.1	11.8177
Anhui Province	2009	3535.91	34.7102	1.89201	9.08163	20.8459	7.26333	1.35	1.0932e-05	14.9	11.6054
Fujian Province	2009	4233.71	26.5398	2.32509	11.1604	31.2185	7.26962	1.11	4.57635e-05	9.7	11.8505
Jiangxi Province	2009	4538.27	32.7717	2.51411	12.0677	21.3494	7.12528	0.99	7.14762e-06	14.4	12.0351
Shandong Province	2009	4172.27	25.4795	2.28696	10.9774	23.1621	7.42178	1.53	0	9.5	11.2017
Henan Province	2009	4105.5	21.9785	2.24552	10.7785	20.2417	7.66247	0.9	1.74974e-07	14.2	11.2756
Hubei Province	2009	3980.68	28.1441	2.16805	10.4066	21.6516	7.6034	1.65	2.68773e-05	13.9	11.5391
Hunan Province	2009	4403.06	25.7024	2.43019	11.6649	22.6586	7.25841	1.18	2.92993e-05	15.1	11.5718
Guangdong Province	2009	4415.03	24.2316	2.43762	11.7006	35.6495	7.44425	1.65	0.00054144	5.1	11.952
Guangxi Zhuang Autonomous Region	2009	4289.24	20.5102	2.35955	11.3259	18.1269	7.63579	0.61	0.000171543	18.8	10.9575
Hainan Province	2009	3768.07	15.322	2.03609	9.77325	24.2699	7.14125	0.35	1.92766e-05	27.9	11.2832
ChongqingSHI	2009	3516.55	25.2758	1.87999	9.02396	19.8389	7.16162	1.22	0.000210873	9.3	10.7192
Sichuan Province	2009	3820.29	24.6248	2.0685	9.92881	25.4783	7.1309	1.52	9.16782e-06	15.8	10.8845
Guizhou Province	2009	3616.17	20.6167	1.94182	9.32073	15.1057	7.3072	0.68	0.000100808	14.1	11.7153
Yunnan Province	2009	3445.08	21.0923	1.83564	8.81106	15.4079	7.16317	0.6	2.98106e-05	17.3	10.423
Shaanxi Province	2009	4373.93	27.6313	2.41211	11.5782	12.9909	7.12528	2.32	4.11809e-05	9.7	11.0305
Gansu Province	2009	4135.05	19.1728	2.26385	10.8665	14.1994	7.51806	1.1	0.000505672	14.7	11.326
Qinghai Province	2009	3246.41	26.2857	1.71234	8.21922	15.1057	7.26613	0.7	0.000158035	9.9	13.0522
Ningxia Hui Autonomous Region	2009	4106.68	17.9527	2.24625	10.782	19.1339	7.12528	0.77	0.000136792	9.4	10.7276
Xinjiang Uygur Autonomous Region	2009	3964.38	14.4142	2.15793	10.3581	22.7593	7.25982	0.51	0.000328443	17.8	10.4137
Tianjin SHI	2010	4231.05	28.8023	2.3331	11.1989	38.0203	7.75448	2.49	2.23336e-06	1.6	11.7115
Hebei Province	2010	4314.03	26.75	2.3846	11.4461	29.2464	7.75319	0.76	1.11701e-06	12.6	11.3256
Shanxi Province	2010	4260.97	22.6173	2.35167	11.288	24.7619	7.58934	0.98	1.43282e-05	6	11.0714
Inner Mongolia Autonomous Region	2010	5185.88	17.0479	2.9257	14.0434	34.1207	7.65397	0.55	7.98761e-06	9.4	11.5117
Liaoning Province	2010	4321.91	20.5105	2.38949	11.4696	27.2966	7.58934	1.56	2.98207e-07	8.8	11.168
Jilin Province	2010	4002.22	23.5069	2.19108	10.5172	43.2846	7.7293	0.87	2.74997e-07	12.1	10.982
Heilongjiang Province	2010	3930.83	26.3574	2.14677	10.3045	34.6082	7.75018	1.19	4.99426e-06	12.6	10.8017
Shanghai SHI	2010	4885.83	28.8295	2.73948	13.1495	60.7349	7.61972	2.81	0.000178961	0.7	11.9902
Jiangsu Province	2010	4075.28	34.6217	2.23642	10.7348	25.3468	7.70886	2.07	2.84507e-06	6.1	10.6684
Zhejiang Province	2010	4545.17	31.7988	2.52805	12.1347	34.1207	7.99227	1.78	1.48266e-05	4.9	11.7416
Anhui Province	2010	4221.32	35.4148	2.32706	11.1699	31.5861	7.67694	1.32	7.6562e-06	14	11.5271
Fujian Province	2010	4837.43	26.6532	2.70944	13.0053	47.769	7.72886	1.16	2.4041e-05	9.3	11.8074
Jiangxi Province	2010	4766.94	33.7665	2.66569	12.7953	23.5921	7.60688	0.92	0.000127038	12.8	11.8716
Shandong Province	2010	4385.41	26.1586	2.4289	11.6587	25.8343	7.81359	1.72	0	9.2	11.1697
Henan Province	2010	4337.86	22.7358	2.39939	11.5171	28.6614	7.95121	0.91	2.26323e-06	14.1	11.2769
Hubei Province	2010	4396.39	28.3943	2.43572	11.6914	25.3468	7.85127	1.65	6.30457e-05	13.4	11.246
Hunan Province	2010	4594.25	26.4803	2.55851	12.2809	34.8032	7.70165	1.16	1.77863e-05	14.5	11.4727
Guangdong Province	2010	4446.41	24.3307	2.46676	11.8405	54.3982	7.7698	1.76	7.28024e-05	5	12.0332
Guangxi Zhuang Autonomous Region	2010	4529.53	21.1129	2.51835	12.0881	27.5891	7.99294	0.66	0.00018588	17.5	10.7277
Hainan Province	2010	3781.18	15.8838	2.05389	9.8587	36.6554	7.6004	0.34	1.89852e-05	26.1	11.8172
ChongqingSHI	2010	4014.29	25.1259	2.19857	10.5531	30.4162	7.64396	1.27	0.00012932	8.6	10.4328
Sichuan Province	2010	3646.5	25.3999	1.97031	9.45747	33.9258	7.59337	1.54	3.43397e-05	14.4	10.8073
Guizhou Province	2010	3714.36	21.3532	2.01242	9.65963	19.4976	7.87055	0.65	8.98932e-05	13.6	11.1412
Yunnan Province	2010	4266.53	21.8862	2.35512	11.3046	22.6172	7.6256	0.61	2.9847e-05	15.3	10.5604
Shaanxi Province	2010	5699.61	27.9495	3.24454	15.5738	20.0825	7.58934	2.15	5.97412e-05	9.8	10.8683
Gansu Province	2010	4456.51	19.5347	2.47303	11.8705	21.9348	7.87626	1.02	0.000313571	14.5	11.2907
Qinghai Province	2010	3909.85	26.459	2.13375	10.242	29.2464	7.75105	0.74	0.000484081	10	12.3655
Ningxia Hui Autonomous Region	2010	4185.1	15.8468	2.30458	11.062	28.5639	7.58934	0.68	0.00107606	9.4	10.9325
Xinjiang Uygur Autonomous Region	2010	4565.75	14.4967	2.54083	12.196	30.8062	7.724	0.49	0.00123553	19.8	10.6465
Tianjin SHI	2011	4397.96	27.7375	2.4517	11.7681	45.3217	7.8648	2.63	8.50581e-07	1.4	15.8294
Hebei Province	2011	4467.86	28.4796	2.49507	11.9764	32.3726	7.79565	0.82	1.01983e-06	11.9	15.3986
Shanxi Province	2011	4457.52	22.6918	2.48866	11.9456	25.8981	7.69803	1.01	0	5.7	15.2837
Inner Mongolia Autonomous Region	2011	5155.05	18.0426	2.92157	14.0235	36.9973	7.77821	0.59	2.2097e-07	9.1	15.0533
Liaoning Province	2011	4556.57	21.3031	2.55014	12.2407	32.3726	7.77065	1.64	5.6559e-07	8.6	15.3755
Jilin Province	2011	4289.95	23.9483	2.38466	11.4464	46.3391	7.79565	0.84	1.35117e-07	12.1	15.3693
Heilongjiang Province	2011	4098.81	25.8296	2.26603	10.877	36.0723	7.86672	1.02	0	13.5	14.802
Shanghai SHI	2011	5032.7	29.6575	2.84564	13.6591	57.6233	7.70526	3.11	2.28464e-05	0.7	16.0036
Jiangsu Province	2011	4180.84	35.2252	2.31694	11.1213	26.3606	7.90912	2.17	7.64359e-07	6.2	14.8683
Zhejiang Province	2011	4550.38	29.7078	2.54629	12.2222	36.9973	8.04012	1.85	7.35786e-06	4.9	15.868
Anhui Province	2011	4463.69	34.7683	2.49249	11.9639	35.2399	7.80832	1.4	4.07925e-06	13.2	15.7739
Fujian Province	2011	4842.41	27.259	2.72754	13.0922	52.9986	7.80221	1.26	2.05083e-07	9.2	15.7431
Jiangxi Province	2011	4792.86	32.82	2.69678	12.9446	29.8753	7.69803	0.83	6.65557e-06	11.9	15.9551
Shandong Province	2011	4543.31	25.6426	2.5419	12.2011	30.8002	7.99159	1.86	0	8.8	15.2544
Henan Province	2011	4385.52	22.5834	2.44397	11.7311	33.76	8.06275	0.98	0	13	15.4047
Hubei Province	2011	4505.39	28.8042	2.51837	12.0882	28.6729	7.90433	1.65	5.52256e-05	13.1	15.7524
Hunan Province	2011	4842.06	25.8708	2.72732	13.0911	37.4597	7.77654	1.19	1.21236e-05	14.1	15.9643
Guangdong Province	2011	4649.36	25.1653	2.60772	12.5171	51.6112	7.99193	1.96	4.50315e-06	5	16.1817
Guangxi Zhuang Autonomous Region	2011	4640.27	21.4502	2.60208	12.49	29.5978	8.08271	0.69	5.63985e-05	17.5	15.2275
Hainan Province	2011	3857.41	16.2264	2.11621	10.1578	38.6622	7.70706	0.41	1.8492e-05	26.1	16.5817
ChongqingSHI	2011	4197.15	25.9667	2.32706	11.1699	33.575	7.78406	1.28	5.2799e-05	8.4	15.656
Sichuan Province	2011	4042.31	25.8817	2.23097	10.7086	37.7372	7.70165	1.4	9.32511e-06	14.2	15.7493
Guizhou Province	2011	3583.75	22.1483	1.94637	9.34255	19.7935	7.9047	0.64	8.35079e-05	12.7	16.0869
Yunnan Province	2011	4168.78	21.4515	2.30946	11.0854	24.9732	7.69803	0.63	2.1115e-05	15.9	15.5589
Shaanxi Province	2011	6960.86	26.1516	4.04233	19.4032	22.7533	7.69803	1.99	7.99097e-06	9.8	15.2683
Gansu Province	2011	4246.99	19.3959	2.358	11.3184	23.7708	8.19809	0.97	1.18463e-05	13.5	16.0769
Qinghai Province	2011	4002.68	23.2033	2.20637	10.5906	32.3726	7.82604	0.75	2.45832e-05	9.3	18.6859
Ningxia Hui Autonomous Region	2011	4297.32	17.2583	2.38923	11.4683	31.5402	7.69803	0.73	1.10353e-05	8.8	15.4679
Xinjiang Uygur Autonomous Region	2011	5037.06	16.801	2.84834	13.672	34.685	7.79811	0.5	0.0016189	17.2	15.5265
Tianjin SHI	2012	4288.49	26.4398	2.3908	11.4758	52.2866	7.91425	2.8	8.01689e-07	1.3	13.8357
Hebei Province	2012	4589.46	29.7741	2.57759	12.3724	36.0597	7.8917	0.92	4.41605e-07	12	13.3939
Shanxi Province	2012	4575.47	24.4311	2.5689	12.3307	28.8478	7.65634	1.09	0	5.8	13.6982
Inner Mongolia Autonomous Region	2012	5251.41	18.9835	2.98842	14.3444	41.4687	7.70976	0.64	0	9.1	14.819
Liaoning Province	2012	4704.35	21.8515	2.64889	12.7147	37.8627	7.65634	1.57	9.23951e-05	8.7	13.403
Jilin Province	2012	4509.59	24.4786	2.52802	12.1345	53.9093	7.76132	0.92	0	11.8	13.4007
Heilongjiang Province	2012	4376.26	25.1208	2.44527	11.7373	47.0579	7.8148	1.07	8.61112e-06	15.4	13.0927
Shanghai SHI	2012	5257.41	28.8757	2.99214	14.3623	63.1045	7.68846	3.37	2.33245e-05	0.6	13.8237
Jiangsu Province	2012	4429.23	35.9706	2.47814	11.8951	33.175	7.81642	2.38	1.14028e-05	6.3	12.5601
Zhejiang Province	2012	4616.45	27.6801	2.59434	12.4528	50.4836	8.15507	2.08	5.11784e-06	4.8	13.5051
Anhui Province	2012	4698.51	35.6638	2.64527	12.6973	39.3051	7.96901	1.64	4.8162e-06	12.7	13.7027
Fujian Province	2012	5175.49	28.1318	2.9413	14.1182	60.7606	7.72002	1.38	4.83314e-08	9	13.3323
Jiangxi Province	2012	5090.34	32.188	2.88845	13.8646	35.5188	7.66482	0.88	6.42497e-06	11.7	13.7087
Shandong Province	2012	4598.57	25.6526	2.58324	12.3996	34.2567	7.97831	2.04	2.17397e-08	8.6	13.2294
Henan Province	2012	4411.76	22.882	2.4673	11.843	39.3051	8.25036	1.05	0	12.7	13.2707
Hubei Province	2012	4813.71	29.5418	2.71676	13.0405	36.0597	7.87891	1.73	2.74586e-05	12.8	13.4495
Hunan Province	2012	5149.59	25.9556	2.92522	14.0411	42.6406	7.73061	1.3	5.792e-05	13.6	13.6088
Guangdong Province	2012	4750.5	25.9502	2.67754	12.8522	56.7941	8.07278	2.17	7.76194e-07	5	13.6689
Guangxi Zhuang Autonomous Region	2012	4897.97	21.8462	2.76906	13.2915	28.8478	7.99193	0.75	3.10584e-05	16.7	12.8448
Hainan Province	2012	4055.11	17.1004	2.24595	10.7806	45.7959	7.67089	0.48	2.0658e-05	24.9	13.421
ChongqingSHI	2012	4518.22	26.3567	2.53338	12.1602	39.7559	7.77821	1.4	3.68644e-05	8.2	13.5885
Sichuan Province	2012	4512.15	26.7245	2.52961	12.1421	43.5421	7.66011	1.47	2.23829e-05	13.8	13.6944
Guizhou Province	2012	3885.49	23.3156	2.14068	10.2753	24.7009	7.94201	0.61	6.28329e-06	13	14.5809
Yunnan Province	2012	4426.04	21.5405	2.47616	11.8856	29.1182	7.69984	0.67	2.22632e-05	16	14.1474
Shaanxi Province	2012	7977.52	25.4979	4.68034	22.4656	27.2251	7.65634	1.99	5.31957e-06	9.5	13.4435
Gansu Province	2012	4444.05	20.3126	2.48734	11.9392	27.0448	8.0087	1.07	8.47836e-06	13.8	15.0084
Qinghai Province	2012	4040.63	19.8682	2.23696	10.7374	36.0597	7.72886	0.69	1.96791e-05	9.3	15.272
Ningxia Hui Autonomous Region	2012	4441.64	20.7903	2.48584	11.932	37.5021	7.65634	0.78	6.58022e-05	8.5	14.2541
Xinjiang Uygur Autonomous Region	2012	5764.71	28.8704	3.30699	15.8735	42.8209	7.76726	0.53	0	17.6	15.8295
Tianjin SHI	2013	4342.78	25.4345	2.43135	11.6705	61.5054	7.86902	2.96	0	1.3	13.2888
Hebei Province	2013	4585.75	30.0839	2.58214	12.3943	39.5392	7.7757	0.99	2.02781e-07	12.4	13.0428
Shanxi Province	2013	4620.36	24.9562	2.60363	12.4974	31.6313	7.5725	1.22	0	6.1	13.0655
Inner Mongolia Autonomous Region	2013	5222.28	18.8754	2.9772	14.2906	45.6897	7.6953	0.69	0	9.5	14.5958
Liaoning Province	2013	4746.18	21.7067	2.68172	12.8722	42.1751	7.5807	1.64	3.58963e-08	8.6	13.0443
Jilin Province	2013	4463.17	23.7404	2.50607	12.0291	57.7272	7.67322	0.92	6.65009e-06	11.6	12.9344
Heilongjiang Province	2013	4358.22	24.5095	2.44093	11.7165	51.8403	7.64156	1.14	2.08603e-06	17.5	12.717
Shanghai SHI	2013	5183.18	29.2559	2.95293	14.1741	87.8648	7.6009	3.56	0.000194759	0.6	13.3891
Jiangsu Province	2013	4510.78	35.1097	2.53562	12.171	36.9032	7.93987	2.49	3.70545e-06	6.2	12.1297
Zhejiang Province	2013	4692.98	28.4346	2.6487	12.7137	57.1121	7.79235	2.16	6.96537e-06	4.8	13.1643
Anhui Province	2013	4717.41	35.597	2.66386	12.7865	43.3174	7.79111	1.83	3.1297e-06	12.3	13.19
Fujian Province	2013	5375.42	27.8948	3.07225	14.7468	67.6559	7.66528	1.44	2.868e-07	8.9	12.9886
Jiangxi Province	2013	5126.71	30.9941	2.91789	14.0059	52.5432	7.59085	0.94	1.57765e-05	11.4	13.2032
Shandong Province	2013	4679.55	25.3145	2.64036	12.6737	42.1751	7.82124	2.13	1.16723e-06	8.7	12.6642
Henan Province	2013	4476.92	23.0543	2.5146	12.0701	43.6688	7.99294	1.1	0	12.6	12.8056
Hubei Province	2013	4918.34	29.3977	2.78857	13.3851	42.1751	7.73149	1.8	3.81046e-05	12.6	13.1241
Hunan Province	2013	5182.17	25.2312	2.95231	14.1711	47.0956	7.62852	1.33	3.32073e-05	12.6	13.2683
Guangdong Province	2013	4807.29	26.0903	2.71964	13.0543	62.2962	7.71824	2.31	2.62765e-05	4.9	13.5261
Guangxi Zhuang Autonomous Region	2013	4975.25	21.8314	2.82389	13.5547	31.6313	8.01069	0.75	4.87456e-05	16.3	12.3472
Hainan Province	2013	4162.41	17.4428	2.31941	11.1332	50.2587	7.60589	0.47	1.75266e-05	24	12.9293
ChongqingSHI	2013	3430.86	26.3914	1.86538	8.95382	43.8446	7.68156	1.38	8.45823e-05	8	13.2222
Sichuan Province	2013	4358.03	26.3825	2.44082	11.7159	61.5054	7.58934	1.52	3.4208e-05	13	13.3745
Guizhou Province	2013	4203.97	22.7164	2.3452	11.257	30.0498	7.81763	0.58	3.43834e-06	12.9	14.2788
Yunnan Province	2013	4341.84	21.4437	2.43077	11.6677	32.51	7.60986	0.67	1.32083e-05	16.2	13.343
Shaanxi Province	2013	8693.46	25.5742	5.13154	24.6314	31.0163	7.5725	2.12	1.11247e-05	9.5	12.9205
Gansu Province	2013	4668.93	20.6137	2.63377	12.6421	39.5392	7.76089	1.06	3.73188e-06	14	13.9061
Qinghai Province	2013	3920.16	19.8137	2.16906	10.4115	39.5392	7.68891	0.65	2.75982e-05	9.9	14.1594
Ningxia Hui Autonomous Region	2013	4475.95	18.5932	2.514	12.0672	36.5518	7.5725	0.81	7.00914e-05	8.7	13.8182
Xinjiang Uygur Autonomous Region	2013	5813.05	24.6445	3.34386	16.0505	46.7441	7.79359	0.54	0	17.6	15.1391
Tianjin SHI	2014	4286.29	25.3186	2.40146	11.527	64.6065	7.82764	2.96	0.000231565	1.3	11.5294
Hebei Province	2014	4526.62	31.1076	2.55063	12.243	47.3781	7.66435	1.06	1.09938e-06	11.7	11.2365
Shanxi Province	2014	4572.25	24.9642	2.57895	12.3789	36.1796	7.39449	1.19	0	6.2	11.3514
Inner Mongolia Autonomous Region	2014	5001.32	19.8668	2.84524	13.6572	51.6852	7.59639	0.69	0	9.2	11.9795
Liaoning Province	2014	4639.52	21.7679	2.62069	12.5793	46.5167	7.40306	1.52	0	8	11.098
Jilin Province	2014	4453.07	23.8918	2.50498	12.0239	62.3668	7.65255	0.95	0	11	11.0807
Heilongjiang Province	2014	4146.76	25.2864	2.31487	11.1114	62.3668	7.59337	1.07	1.09318e-06	17.4	10.8955
Shanghai SHI	2014	5094.84	30.9563	2.90328	13.9358	90.4491	7.43426	3.66	5.38873e-05	0.5	11.8761
Jiangsu Province	2014	4495.35	34.4506	2.53121	12.1498	41.3482	7.68662	2.54	7.28787e-06	5.6	10.7541
Zhejiang Province	2014	4614.98	30.6373	2.60547	12.5062	60.2994	7.87626	2.26	4.01276e-05	4.4	11.7354
Anhui Province	2014	4560.38	36.3343	2.57158	12.3436	49.0148	7.68846	1.89	5.72964e-06	11.5	11.4239
Fujian Province	2014	5276.77	27.5482	3.0162	14.4777	73.5653	7.5148	1.48	7.03341e-06	8.4	11.5962
Jiangxi Province	2014	5040.46	31.3565	2.86953	13.7738	60.2994	7.43189	0.97	5.57176e-05	10.7	11.6902
Shandong Province	2014	4709.6	25.6419	2.66419	12.7881	49.9624	7.75105	2.19	5.24712e-07	8.1	11.0901
Henan Province	2014	4443.39	23.9917	2.49897	11.995	48.4979	7.98888	1.14	0	11.9	11.1762
Hubei Province	2014	4899.19	29.2606	2.78185	13.3529	51.6852	7.62071	1.87	2.75748e-05	11.6	11.4066
Hunan Province	2014	5146.41	26.2009	2.93529	14.0894	51.5991	7.51698	1.36	2.33268e-05	11.6	11.6457
Guangdong Province	2014	4695.25	26.957	2.65528	12.7453	68.9136	7.63772	2.37	1.8202e-06	4.7	12.1037
Guangxi Zhuang Autonomous Region	2014	4877.24	21.8491	2.76823	13.2875	36.1796	8.14468	0.71	6.8448e-05	15.4	11.3234
Hainan Province	2014	4254.76	17.3471	2.3819	11.4331	56.0784	7.41216	0.48	1.46134e-05	23.1	12.8086
ChongqingSHI	2014	3032.76	26.9319	1.62348	7.79271	49.0148	7.53743	1.42	0.000182583	7.4	11.4748
Sichuan Province	2014	4279.38	26.4889	2.39718	11.5065	60.2994	7.40671	1.57	3.19812e-05	12.4	11.935
Guizhou Province	2014	4438.27	23.9597	2.49579	11.9798	33.5092	7.6912	0.6	2.49282e-06	13.8	12.7698
Yunnan Province	2014	4194.36	22.0277	2.34441	11.2532	36.0074	7.52348	0.67	7.83641e-06	15.5	11.9996
Shaanxi Province	2014	8848.49	26.4104	5.23293	25.1181	34.2845	7.39449	2.07	5.847e-06	8.8	11.3334
Gansu Province	2014	4608.5	20.8669	2.60144	12.4869	43.071	7.79893	1.12	4.01495e-06	13.2	12.319
Qinghai Province	2014	4053.82	20.031	2.25718	10.8345	43.071	7.58376	0.62	2.34875e-05	9.4	12.4267
Ningxia Hui Autonomous Region	2014	4531.61	20.1055	2.55372	12.2579	39.7115	7.39449	0.87	4.44664e-05	7.9	12.1051
Xinjiang Uygur Autonomous Region	2014	6165.46	24.6784	3.56775	17.1252	51.2545	7.42774	0.53	6.51945e-06	16.6	12.4691
Tianjin SHI	2015	4076.9	25.8416	2.27508	10.9204	71.3602	7.74457	3.08	0.000101588	1.3	12.8031
Hebei Province	2015	4352.97	31.3009	2.44642	11.7428	57.7678	7.7626	1.18	2.53443e-06	11.5	12.619
Shanxi Province	2015	4198.24	24.8586	2.35039	11.2819	40.7773	7.3192	1.04	0	6.1	12.5864
Inner Mongolia Autonomous Region	2015	4640.43	20.1904	2.62483	12.5992	59.4669	7.38337	0.76	0	9.1	12.6296
Liaoning Province	2015	4504.68	21.586	2.54058	12.1948	55.2192	7.33498	1.27	4.11104e-07	8.3	12.6395
Jilin Province	2015	4331.49	23.7999	2.43309	11.6788	68.8966	7.55591	1.01	9.48163e-05	11.4	12.6615
Heilongjiang Province	2015	3983.32	25.1591	2.217	10.6416	67.1126	7.54645	1.05	4.4543e-06	17.5	12.2657
Shanghai SHI	2015	4658.13	29.8193	2.63582	12.6519	93.4479	7.34859	3.73	5.52919e-05	0.4	13.3057
Jiangsu Province	2015	3972.12	34.6441	2.21006	10.6083	47.5735	7.60688	2.57	1.57807e-06	5.7	12.3096
Zhejiang Province	2015	4519.64	32.3854	2.54986	12.2393	63.7145	7.71735	2.36	7.29688e-06	4.3	13.3255
Anhui Province	2015	4346.13	36.0979	2.44218	11.7224	51.5663	7.73718	1.96	3.20556e-05	11.2	12.9347
Fujian Province	2015	5031.89	26.4348	2.86779	13.7654	83.2536	7.40062	1.51	1.22968e-06	8.2	13.1995
Jiangxi Province	2015	4803.98	32.1444	2.72633	13.0864	62.6101	8.01994	1.04	7.52807e-05	10.6	13.1457
Shandong Province	2015	4365.46	26.1293	2.45418	11.78	57.7678	7.73149	2.27	8.27106e-08	7.9	12.5142
Henan Province	2015	4140.05	24.3698	2.31428	11.1085	53.0954	7.91498	1.18	1.76627e-06	11.4	12.6487
Hubei Province	2015	4452.83	29.4654	2.5084	12.0403	63.7145	7.74803	1.9	9.47692e-05	11.2	12.8116
Hunan Province	2015	4743.05	26.3942	2.68852	12.9049	60.3164	7.50108	1.43	1.63397e-05	11.5	13.2866
Guangdong Province	2015	4464.73	28.1015	2.51579	12.0758	72.2098	7.70931	2.47	7.09715e-06	4.6	13.2838
Guangxi Zhuang Autonomous Region	2015	4628.81	22.2301	2.61762	12.5646	45.8744	8.04463	0.63	0.000110367	15.3	12.8916
Hainan Province	2015	4124.9	17.5196	2.30487	11.0634	65.6684	7.36074	0.46	1.47562e-05	23.1	13.6427
ChongqingSHI	2015	3050.06	27.0006	1.63779	7.86139	55.2192	7.57302	1.57	0.000212511	7.3	12.9694
Sichuan Province	2015	4142.45	26.4749	2.31577	11.1157	62.0154	7.32647	1.67	4.18708e-05	12.2	13.2887
Guizhou Province	2015	4187.58	25.3515	2.34378	11.2501	36.7845	7.76302	0.59	2.72941e-06	15.6	14.0363
Yunnan Province	2015	4079.48	22.7595	2.27669	10.9281	42.8161	7.70886	0.8	6.25898e-06	15.1	13.0162
Shaanxi Province	2015	7811.74	27.0092	4.59306	22.0467	38.6535	7.3192	2.18	9.87101e-06	8.9	12.7337
Gansu Province	2015	4193.84	20.3606	2.34766	11.2688	46.724	7.87436	1.22	1.30745e-05	14.1	13.3241
Qinghai Province	2015	4094.24	20.2425	2.28585	10.9721	50.9716	7.58223	0.48	3.6361e-05	8.6	13.717
Ningxia Hui Autonomous Region	2015	4242.69	20.4779	2.37798	11.4143	44.6001	7.3192	0.88	2.07742e-05	8.2	13.2866
Xinjiang Uygur Autonomous Region	2015	6003.13	23.3979	3.47057	16.6588	61.081	7.53369	0.56	1.38189e-05	16.7	12.5468
Tianjin SHI	2016	3860	26.4533	2.14547	10.2983	77.4568	7.53209	4.68	0	1.2	15.2922
Hebei Province	2016	4071.84	32.0574	2.27694	10.9293	62.4652	7.47986	1.35	2.62093e-07	10.9	15.2332
Shanxi Province	2016	3898.82	25.8358	2.16957	10.4139	44.1421	6.97821	1.11	1.33537e-07	6	15.2568
Inner Mongolia Autonomous Region	2016	4145.37	21.2894	2.32258	11.1484	62.4652	7.18159	1.07	5.49913e-07	9	15.0222
Liaoning Province	2016	4068.06	22.6472	2.2746	10.9181	57.468	6.97821	1.83	1.53325e-07	9.8	15.1797
Jilin Province	2016	4091.42	24.5593	2.2891	10.9877	68.1287	7.47364	1.34	0	10.1	15.2047
Heilongjiang Province	2016	3796.23	26.1332	2.10589	10.1083	67.2958	7.48661	1.28	3.79457e-07	17.4	14.966
Shanghai SHI	2016	4365.3	29.6319	2.45908	11.8036	95.78	7.1507	3.51	1.87014e-05	0.4	15.8814
Jiangsu Province	2016	3641.48	35.5818	2.00985	9.64729	48.3064	7.33824	2.62	1.12388e-06	5.3	14.9451
Zhejiang Province	2016	4333.34	34.6801	2.43924	11.7084	65.7967	7.42476	2.39	5.73022e-06	4.2	15.8884
Anhui Province	2016	3928.11	36.529	2.18774	10.5012	63.7978	7.52779	1.81	1.0435e-06	10.5	15.4018
Fujian Province	2016	4886.14	27.8052	2.78233	13.3552	88.7006	7.1301	1.53	4.2429e-06	8.2	15.7162
Jiangxi Province	2016	4465.66	32.8262	2.52137	12.1026	67.8788	7.00851	1.13	6.39038e-05	10.3	15.6288
Shandong Province	2016	3913.24	26.5486	2.17851	10.4569	61.6323	7.64969	2.67	2.35948e-07	7.2	15.0805
Henan Province	2016	3878.15	25.0994	2.15673	10.3523	60.383	7.85477	1.23	4.94624e-06	10.6	15.1749
Hubei Province	2016	4095.08	29.9067	2.29137	10.9986	70.7939	7.55852	1.8	5.32483e-05	11.2	15.2977
Hunan Province	2016	4400.56	26.8255	2.48096	11.9086	63.7145	7.35756	1.52	5.03302e-06	11.3	15.6885
Guangdong Province	2016	4222.37	27.5976	2.37037	11.3778	74.9582	7.72621	2.48	1.98191e-06	4.6	15.8092
Guangxi Zhuang Autonomous Region	2016	4373.06	22.5605	2.46389	11.8267	46.6407	7.43544	0.73	4.07912e-05	15.3	15.1159
Hainan Province	2016	4028.41	18.0199	2.25	10.8	70.2109	7.19893	0.53	9.44141e-06	23.4	15.633
ChongqingSHI	2016	2801.17	26.7989	1.48833	7.14397	59.4669	7.48381	1.68	0.000189617	7.3	15.8183
Sichuan Province	2016	3939.26	26.944	2.19466	10.5344	63.2981	7.07072	1.69	2.87494e-05	11.9	15.9821
Guizhou Province	2016	3953.74	25.6099	2.20365	10.5775	43.3925	7.59488	0.62	1.64834e-06	15.7	16.402
Yunnan Province	2016	3891.67	23.4673	2.16513	10.3926	46.6407	7.59388	0.81	1.36745e-05	14.8	15.626
Shaanxi Province	2016	6744.84	26.9501	3.93591	18.8924	44.8916	6.97821	2.2	1.3125e-06	8.7	15.3588
Gansu Province	2016	4065.57	19.9509	2.27305	10.9107	49.9722	7.7757	1.26	9.98123e-05	13.7	16.5859
Qinghai Province	2016	4102.29	21.8363	2.29585	11.0201	52.4708	7.41638	0.62	3.61441e-06	8.6	17.2286
Ningxia Hui Autonomous Region	2016	3857.3	22.9554	2.14379	10.2902	47.3903	6.97821	1.08	1.66402e-05	7.6	15.4615
Xinjiang Uygur Autonomous Region	2016	5574.39	24.6196	3.20949	15.4055	64.0476	7.355	0.59	5.90224e-05	17.1	14.4628
Tianjin SHI	2017	3713.32	23.2731	2.05838	9.88021	81.9753	7.69621	3.68	6.729e-07	0.9	12.2198
Hebei Province	2017	3948.58	34.9331	2.20439	10.5811	63.9407	6.82979	1.48	2.11344e-07	9.2	12.1952
Shanxi Province	2017	3897.18	28.3647	2.17249	10.4279	47.5457	7.05962	1.02	1.21537e-07	4.6	12.2956
Inner Mongolia Autonomous Region	2017	3798.21	22.842	2.11106	10.1331	65.5803	6.8773	0.89	1.08818e-07	10.2	12.8449
Liaoning Province	2017	3831.38	23.7244	2.13165	10.2319	57.3827	6.2804	1.98	1.1419e-06	8.1	12.2027
Jilin Province	2017	3889.83	26.7099	2.16793	10.406	70.7447	6.84694	1.17	0	7.3	12.185
Heilongjiang Province	2017	3528.38	28.9503	1.94359	9.32925	69.0232	7.26683	1.19	1.4351e-07	18.6	12.0073
Shanghai SHI	2017	4316.66	38.2151	2.43283	11.6776	98.3704	6.50129	3.66	0	0.4	12.7895
Jiangsu Province	2017	3680.57	36.4922	2.03805	9.78266	49.1852	6.96885	2.63	7.12885e-08	4.7	11.9677
Zhejiang Province	2017	4076.67	35.3779	2.28388	10.9626	65.5803	6.60935	2.42	1.69206e-05	3.7	12.9446
Anhui Province	2017	3741	37.8788	2.07556	9.96268	68.0395	7.60986	1.9	1.94422e-06	9.6	12.4063
Fujian Province	2017	4535.14	28.9456	2.56843	12.3284	94.9274	6.78219	1.6	2.92634e-06	6.9	12.7738
Jiangxi Province	2017	4327.89	35.0862	2.4398	11.711	74.0237	7.26683	1.27	4.05287e-05	9.2	12.7219
Shandong Province	2017	3814.25	28.7059	2.12102	10.1809	66.4	7.36771	2.78	7.72098e-08	6.7	12.1282
Henan Province	2017	3779.73	26.5017	2.0996	10.0781	66.8099	7.44366	1.3	1.04502e-06	9.3	12.1624
Hubei Province	2017	3902.09	31.2002	2.17554	10.4426	73.7778	7.02465	1.88	1.43659e-05	9.9	12.2054
Hunan Province	2017	4315.39	27.9358	2.43204	11.6738	67.2198	6.9613	1.68	3.30265e-06	8.8	12.6932
Guangdong Province	2017	4070.31	28.4443	2.27994	10.9437	73.7778	7.37149	2.56	4.12177e-06	4	12.6208
Guangxi Zhuang Autonomous Region	2017	4212.05	23.6626	2.3679	11.3659	49.1852	8.13798	0.8	3.04913e-05	15.5	12.0579
Hainan Province	2017	3967.91	19.1962	2.21639	10.6387	75.7452	7.15851	0.51	1.46033e-06	21.6	12.1761
ChongqingSHI	2017	2675.98	25.2916	1.41457	6.78991	64.0227	7.16317	1.82	0.00012889	6.6	12.5272
Sichuan Province	2017	3918.11	26.9734	2.18548	10.4903	70.9086	6.31716	1.68	8.26861e-06	11.5	12.8018
Guizhou Province	2017	3904.3	27.0401	2.17691	10.4492	42.9551	7.49053	0.7	1.8519e-05	15	13.834
Yunnan Province	2017	3831.07	26.009	2.13146	10.231	50.2509	7.02997	0.85	2.07898e-05	14.3	12.8107
Shaanxi Province	2017	7719.75	27.0358	4.54491	21.8156	49.1852	6.23441	2.15	1.84047e-06	8	12.3072
Gansu Province	2017	3843.86	20.5758	2.13939	10.2691	49.1852	7.46221	1.2	1.75765e-05	11.5	14.1968
Qinghai Province	2017	4111.41	19.3475	2.30544	11.0661	55.7432	7.52348	0.73	9.4911e-05	9.1	15.2173
Ningxia Hui Autonomous Region	2017	3900.71	24.4091	2.17468	10.4385	47.5457	6.23441	1.22	0	7.3	13.0792
Xinjiang Uygur Autonomous Region	2017	5906.6	25.5402	3.4196	16.4141	67.1378	6.80461	0.51	2.27931e-05	14.3	12.8558
Tianjin SHI	2018	3797.36	23.1614	2.1156	10.1549	85.1066	7.58223	3.68	0.0065397	0.9	9.81269
Hebei Province	2018	3880.02	33.8084	2.1669	10.4011	62.6256	7.09008	1.54	1.61743e-07	9.3	9.72035
Shanxi Province	2018	3910.16	26.572	2.18561	10.4909	50.5822	7.21671	1.1	0.00529807	4.4	9.61196
Inner Mongolia Autonomous Region	2018	3809.86	26.6304	2.12336	10.1921	68.2459	6.8742	0.8	0.000880479	10.1	10.8477
Liaoning Province	2018	3837.34	24.3015	2.14041	10.274	57.8083	6.53669	1.96	0.0120265	8	9.18643
Jilin Province	2018	3906.93	27.135	2.1836	10.4813	74.0267	6.95464	1.02	0.000182308	7.7	9.35972
Heilongjiang Province	2018	3509.54	26.529	1.93697	9.29744	70.3334	7.1452	1.05	0.00167804	18.3	9.08539
Shanghai SHI	2018	4181.56	32.835	2.35405	11.2994	104.376	6.72503	3.77	0.00264141	0.3	10.8959
Jiangsu Province	2018	3626.23	36.1662	2.00939	9.64507	56.2025	7.43485	2.69	0.000605879	4.5	9.75179
Zhejiang Province	2018	4008.95	34.7101	2.24692	10.7852	71.4574	6.84801	2.49	0.00128113	3.5	11.8788
Anhui Province	2018	4017.96	39.2397	2.25251	10.8121	72.2603	7.31189	1.91	0.00123155	8.8	10.4155
Fujian Province	2018	4443.2	29.8357	2.51643	12.0789	92.9749	6.65673	1.66	0.00443293	6.7	11.4064
Jiangxi Province	2018	4109.5	35.9746	2.30932	11.0847	79.8878	7.18539	1.37	0.000199008	8.6	10.5119
Shandong Province	2018	3803.28	27.7994	2.11927	10.1725	67.443	7.49887	2.47	4.13202e-06	6.5	9.91505
Henan Province	2018	3863.1	27.4143	2.1564	10.3507	68.2459	7.08255	1.34	0.0002177	8.9	9.49487
Hubei Province	2018	3926.98	30.6594	2.19604	10.541	73.8661	7.08757	1.96	0.000431328	9	10.2603
Hunan Province	2018	4233.18	27.7483	2.38609	11.4532	72.2603	7.04839	1.81	0.00135305	8.5	10.831
Guangdong Province	2018	4086.06	28.327	2.29478	11.0149	75.4719	7.13648	2.71	0.000512722	4	11.0799
Guangxi Zhuang Autonomous Region	2018	4215.04	23.9165	2.37483	11.3992	52.188	8.06778	0.74	3.8606e-05	14.8	10.1298
Hainan Province	2018	3977.12	19.2161	2.22717	10.6904	79.1652	7.08674	0.55	8.33274e-05	20.7	10.4757
ChongqingSHI	2018	2586.6	27.7495	1.36416	6.54796	68.567	7.0775	1.9	0.000711231	6.8	10.8257
Sichuan Province	2018	3938.13	28.6998	2.20296	10.5742	73.0632	6.54247	1.72	0.00060071	10.9	11.094
Guizhou Province	2018	3851.04	26.6441	2.14891	10.3148	46.9692	7.35756	0.79	0.000592341	14.6	11.9698
Yunnan Province	2018	3793.75	24.9939	2.11336	10.1441	53.8741	7.16704	0.9	0.000279937	14	10.4624
Shaanxi Province	2018	7717.5	26.0013	4.54858	21.8332	52.188	6.47697	2.22	0.00373878	7.5	10.0074
Gansu Province	2018	3483.84	21.5329	1.92102	9.2209	52.188	7.66809	1.2	4.8583e-05	11.2	10.7675
Qinghai Province	2018	4025.78	24.6927	2.25737	10.8354	57.728	7.46164	0.63	0.000831974	9.4	12.2756
Ningxia Hui Autonomous Region	2018	3802.57	23.1826	2.11883	10.1704	46.8889	6.47697	1.3	1.15607e-05	7.6	10.3928
Xinjiang Uygur Autonomous Region	2018	5745.16	23.9497	3.32448	15.9575	73.6252	6.65929	0.5	6.81602e-05	13.9	11.47
Tianjin SHI	2019	3653.58	18.6825	2.03316	9.75919	88.1699	7.18992	3.28	1.51668e-06	1.3	16.3518
Hebei Province	2019	3881.14	31.7647	2.17439	10.4371	64.762	6.68085	1.61	0.000191647	10	16.1391
Shanxi Province	2019	3824.18	24.7646	2.13904	10.2674	53.058	6.64118	1.12	5.40614e-07	4.8	15.7347
Inner Mongolia Autonomous Region	2019	3686.61	24.03	2.05366	9.85757	74.1251	6.24222	0.86	2.92722e-05	10.8	15.2698
Liaoning Province	2019	3809.76	24.1215	2.13009	10.2244	58.5199	5.96615	2.04	1.0133e-05	8.7	15.8699
Jilin Province	2019	3924.82	26.282	2.2015	10.5672	78.1045	6.89669	1.27	0	11	15.7119
Heilongjiang Province	2019	3480.98	25.623	1.92604	9.245	74.1251	6.59715	1.08	0.00429527	23.4	15.3446
Shanghai SHI	2019	4092.28	29.0504	2.30543	11.0661	101.434	6.35611	4	0	0.3	17.2452
Jiangsu Province	2019	3622.17	29.474	2.01367	9.66561	61.6409	6.87005	2.79	0.00358898	4.3	16.7419
Zhejiang Province	2019	4015.34	31.1868	2.25768	10.8369	74.1251	6.62274	2.68	4.44386e-05	3.4	18.623
Anhui Province	2019	3813.4	35.2116	2.13235	10.2353	75.5296	7.02997	2.03	8.06944e-06	7.9	17.0806
Fujian Province	2019	4222.29	31.744	2.38613	11.4534	102.371	6.11147	1.78	3.69999e-06	6.1	18.8935
Jiangxi Province	2019	4079.27	33.316	2.29736	11.0273	85.8291	6.91274	1.55	7.78232e-05	8.3	17.5573
Shandong Province	2019	3868.27	23.0488	2.16641	10.3988	69.4436	6.88038	2.1	0.000141796	7.2	16.6697
Henan Province	2019	3753.51	23.3731	2.09518	10.0569	75.9978	6.84375	1.46	2.57658e-06	8.5	16.3082
Hubei Province	2019	3902.18	26.3508	2.18745	10.4998	74.1251	6.66058	2.09	6.82303e-05	8.3	16.065
Hunan Province	2019	4421.39	26.4001	2.50969	12.0465	75.6857	6.61338	1.98	0.000104511	9.2	17.3615
Guangdong Province	2019	3997.18	27.0411	2.24641	10.7828	76.4659	6.65929	2.88	0	4	18.3031
Guangxi Zhuang Autonomous Region	2019	4160.46	20.156	2.34775	11.2692	54.6185	7.76599	0.79	0.0019988	16	16.6333
Hainan Province	2019	3143.45	15.8697	1.71655	8.23946	83.4103	6.56386	0.56	0.000381312	20.3	16.9135
ChongqingSHI	2019	2649.98	26.0924	1.41029	6.76939	73.9691	7.23056	1.99	4.05296e-05	6.6	17.2952
Sichuan Province	2019	3963.34	25.0684	2.22541	10.682	76.1538	6.06843	1.87	0.000530355	10.3	17.5026
Guizhou Province	2019	3697.08	25.3459	2.06016	9.88877	51.5755	6.94216	0.86	0.000134338	13.6	16.9389
Yunnan Province	2019	3740.5	24.0577	2.0871	10.0181	59.1441	6.8222	0.95	6.28962e-05	13.1	13.721
Shaanxi Province	2019	7794.09	25.0826	4.60291	22.094	58.5199	6.16752	2.27	0.00116072	7.7	16.0058
Gansu Province	2019	3364.66	21.5375	1.85385	8.89847	54.6185	6.90776	1.26	0.000137352	12	15.6059
Qinghai Province	2019	3654.02	24.3886	2.03343	9.76047	58.5199	6.99851	0.69	0.00147571	10.2	17.1418
Ningxia Hui Autonomous Region	2019	3633.32	21.7237	2.02059	9.69882	50.093	5.96615	1.45	5.90062e-05	7.5	15.3784
Xinjiang Uygur Autonomous Region	2019	6632.51	22.3015	3.882	18.6336	78.3386	5.96615	0.47	0.00651748	13.1	14.6449

## Sheet: Table B
Province	Year	Environmental regulation intensity	Ln(Environmental regulation intensity)		Average(Ln(Environmental regulation intensity))
Tianjin SHI	2008	1752	7.46851		7.42944
Hebei Province	2008	1322	7.1869
Shanxi Province	2008	1322	7.1869
Inner Mongolia Autonomous Region	2008	1605	7.38088
Liaoning Province	2008	1322	7.1869
Jilin Province	2008	1385	7.23346
Heilongjiang Province	2008	1608	7.38275
Shanghai SHI	2008	1393	7.23921
Jiangsu Province	2008	1630	7.39634
Zhejiang Province	2008	1991	7.59639
Anhui Province	2008	1490	7.30653
Fujian Province	2008	1433	7.26753
Jiangxi Province	2008	1355	7.21156
Shandong Province	2008	1824	7.50879
Henan Province	2008	1753	7.46908
Hubei Province	2008	1752	7.46851
Hunan Province	2008	1346	7.20489
Guangdong Province	2008	1819	7.50604
Guangxi Zhuang Autonomous Region	2008	1706	7.44191
Hainan Province	2008	1342	7.20192
ChongqingSHI	2008	1396	7.24137
Sichuan Province	2008	1369	7.22184
Guizhou Province	2008	1366	7.21964
Yunnan Province	2008	1859	7.52779
Shaanxi Province	2008	1322	7.1869
Gansu Province	2008	1580	7.36518
Qinghai Province	2008	1586	7.36897
Ningxia Hui Autonomous Region	2008	1322	7.1869
Xinjiang Uygur Autonomous Region	2008	1518	7.32515
Tianjin SHI	2009	1744	7.46394
Hebei Province	2009	3352	8.11731
Shanxi Province	2009	1243	7.12528
Inner Mongolia Autonomous Region	2009	1469	7.29234
Liaoning Province	2009	1332	7.19444
Jilin Province	2009	1733	7.45761
Heilongjiang Province	2009	1477	7.29777
Shanghai SHI	2009	1290	7.1624
Jiangsu Province	2009	1682	7.42774
Zhejiang Province	2009	2106	7.65255
Anhui Province	2009	1427	7.26333
Fujian Province	2009	1436	7.26962
Jiangxi Province	2009	1243	7.12528
Shandong Province	2009	1672	7.42178
Henan Province	2009	2127	7.66247
Hubei Province	2009	2005	7.6034
Hunan Province	2009	1420	7.25841
Guangdong Province	2009	1710	7.44425
Guangxi Zhuang Autonomous Region	2009	2071	7.63579
Hainan Province	2009	1263	7.14125
ChongqingSHI	2009	1289	7.16162
Sichuan Province	2009	1250	7.1309
Guizhou Province	2009	1491	7.3072
Yunnan Province	2009	1291	7.16317
Shaanxi Province	2009	1243	7.12528
Gansu Province	2009	1841	7.51806
Qinghai Province	2009	1431	7.26613
Ningxia Hui Autonomous Region	2009	1243	7.12528
Xinjiang Uygur Autonomous Region	2009	1422	7.25982
Tianjin SHI	2010	2332	7.75448
Hebei Province	2010	2329	7.75319
Shanxi Province	2010	1977	7.58934
Inner Mongolia Autonomous Region	2010	2109	7.65397
Liaoning Province	2010	1977	7.58934
Jilin Province	2010	2274	7.7293
Heilongjiang Province	2010	2322	7.75018
Shanghai SHI	2010	2038	7.61972
Jiangsu Province	2010	2228	7.70886
Zhejiang Province	2010	2958	7.99227
Anhui Province	2010	2158	7.67694
Fujian Province	2010	2273	7.72886
Jiangxi Province	2010	2012	7.60688
Shandong Province	2010	2474	7.81359
Henan Province	2010	2839	7.95121
Hubei Province	2010	2569	7.85127
Hunan Province	2010	2212	7.70165
Guangdong Province	2010	2368	7.7698
Guangxi Zhuang Autonomous Region	2010	2960	7.99294
Hainan Province	2010	1999	7.6004
ChongqingSHI	2010	2088	7.64396
Sichuan Province	2010	1985	7.59337
Guizhou Province	2010	2619	7.87055
Yunnan Province	2010	2050	7.6256
Shaanxi Province	2010	1977	7.58934
Gansu Province	2010	2634	7.87626
Qinghai Province	2010	2324	7.75105
Ningxia Hui Autonomous Region	2010	1977	7.58934
Xinjiang Uygur Autonomous Region	2010	2262	7.724
Tianjin SHI	2011	2604	7.8648
Hebei Province	2011	2430	7.79565
Shanxi Province	2011	2204	7.69803
Inner Mongolia Autonomous Region	2011	2388	7.77821
Liaoning Province	2011	2370	7.77065
Jilin Province	2011	2430	7.79565
Heilongjiang Province	2011	2609	7.86672
Shanghai SHI	2011	2220	7.70526
Jiangsu Province	2011	2722	7.90912
Zhejiang Province	2011	3103	8.04012
Anhui Province	2011	2461	7.80832
Fujian Province	2011	2446	7.80221
Jiangxi Province	2011	2204	7.69803
Shandong Province	2011	2956	7.99159
Henan Province	2011	3174	8.06275
Hubei Province	2011	2709	7.90433
Hunan Province	2011	2384	7.77654
Guangdong Province	2011	2957	7.99193
Guangxi Zhuang Autonomous Region	2011	3238	8.08271
Hainan Province	2011	2224	7.70706
ChongqingSHI	2011	2402	7.78406
Sichuan Province	2011	2212	7.70165
Guizhou Province	2011	2710	7.9047
Yunnan Province	2011	2204	7.69803
Shaanxi Province	2011	2204	7.69803
Gansu Province	2011	3634	8.19809
Qinghai Province	2011	2505	7.82604
Ningxia Hui Autonomous Region	2011	2204	7.69803
Xinjiang Uygur Autonomous Region	2011	2436	7.79811
Tianjin SHI	2012	2736	7.91425
Hebei Province	2012	2675	7.8917
Shanxi Province	2012	2114	7.65634
Inner Mongolia Autonomous Region	2012	2230	7.70976
Liaoning Province	2012	2114	7.65634
Jilin Province	2012	2348	7.76132
Heilongjiang Province	2012	2477	7.8148
Shanghai SHI	2012	2183	7.68846
Jiangsu Province	2012	2481	7.81642
Zhejiang Province	2012	3481	8.15507
Anhui Province	2012	2890	7.96901
Fujian Province	2012	2253	7.72002
Jiangxi Province	2012	2132	7.66482
Shandong Province	2012	2917	7.97831
Henan Province	2012	3829	8.25036
Hubei Province	2012	2641	7.87891
Hunan Province	2012	2277	7.73061
Guangdong Province	2012	3206	8.07278
Guangxi Zhuang Autonomous Region	2012	2957	7.99193
Hainan Province	2012	2145	7.67089
ChongqingSHI	2012	2388	7.77821
Sichuan Province	2012	2122	7.66011
Guizhou Province	2012	2813	7.94201
Yunnan Province	2012	2208	7.69984
Shaanxi Province	2012	2114	7.65634
Gansu Province	2012	3007	8.0087
Qinghai Province	2012	2273	7.72886
Ningxia Hui Autonomous Region	2012	2114	7.65634
Xinjiang Uygur Autonomous Region	2012	2362	7.76726
Tianjin SHI	2013	2615	7.86902
Hebei Province	2013	2382	7.7757
Shanxi Province	2013	1944	7.5725
Inner Mongolia Autonomous Region	2013	2198	7.6953
Liaoning Province	2013	1960	7.5807
Jilin Province	2013	2150	7.67322
Heilongjiang Province	2013	2083	7.64156
Shanghai SHI	2013	2000	7.6009
Jiangsu Province	2013	2807	7.93987
Zhejiang Province	2013	2422	7.79235
Anhui Province	2013	2419	7.79111
Fujian Province	2013	2133	7.66528
Jiangxi Province	2013	1980	7.59085
Shandong Province	2013	2493	7.82124
Henan Province	2013	2960	7.99294
Hubei Province	2013	2279	7.73149
Hunan Province	2013	2056	7.62852
Guangdong Province	2013	2249	7.71824
Guangxi Zhuang Autonomous Region	2013	3013	8.01069
Hainan Province	2013	2010	7.60589
ChongqingSHI	2013	2168	7.68156
Sichuan Province	2013	1977	7.58934
Guizhou Province	2013	2484	7.81763
Yunnan Province	2013	2018	7.60986
Shaanxi Province	2013	1944	7.5725
Gansu Province	2013	2347	7.76089
Qinghai Province	2013	2184	7.68891
Ningxia Hui Autonomous Region	2013	1944	7.5725
Xinjiang Uygur Autonomous Region	2013	2425	7.79359
Tianjin SHI	2014	2509	7.82764
Hebei Province	2014	2131	7.66435
Shanxi Province	2014	1627	7.39449
Inner Mongolia Autonomous Region	2014	1991	7.59639
Liaoning Province	2014	1641	7.40306
Jilin Province	2014	2106	7.65255
Heilongjiang Province	2014	1985	7.59337
Shanghai SHI	2014	1693	7.43426
Jiangsu Province	2014	2179	7.68662
Zhejiang Province	2014	2634	7.87626
Anhui Province	2014	2183	7.68846
Fujian Province	2014	1835	7.5148
Jiangxi Province	2014	1689	7.43189
Shandong Province	2014	2324	7.75105
Henan Province	2014	2948	7.98888
Hubei Province	2014	2040	7.62071
Hunan Province	2014	1839	7.51698
Guangdong Province	2014	2075	7.63772
Guangxi Zhuang Autonomous Region	2014	3445	8.14468
Hainan Province	2014	1656	7.41216
ChongqingSHI	2014	1877	7.53743
Sichuan Province	2014	1647	7.40671
Guizhou Province	2014	2189	7.6912
Yunnan Province	2014	1851	7.52348
Shaanxi Province	2014	1627	7.39449
Gansu Province	2014	2438	7.79893
Qinghai Province	2014	1966	7.58376
Ningxia Hui Autonomous Region	2014	1627	7.39449
Xinjiang Uygur Autonomous Region	2014	1682	7.42774
Tianjin SHI	2015	2309	7.74457
Hebei Province	2015	2351	7.7626
Shanxi Province	2015	1509	7.3192
Inner Mongolia Autonomous Region	2015	1609	7.38337
Liaoning Province	2015	1533	7.33498
Jilin Province	2015	1912	7.55591
Heilongjiang Province	2015	1894	7.54645
Shanghai SHI	2015	1554	7.34859
Jiangsu Province	2015	2012	7.60688
Zhejiang Province	2015	2247	7.71735
Anhui Province	2015	2292	7.73718
Fujian Province	2015	1637	7.40062
Jiangxi Province	2015	3041	8.01994
Shandong Province	2015	2279	7.73149
Henan Province	2015	2738	7.91498
Hubei Province	2015	2317	7.74803
Hunan Province	2015	1810	7.50108
Guangdong Province	2015	2229	7.70931
Guangxi Zhuang Autonomous Region	2015	3117	8.04463
Hainan Province	2015	1573	7.36074
ChongqingSHI	2015	1945	7.57302
Sichuan Province	2015	1520	7.32647
Guizhou Province	2015	2352	7.76302
Yunnan Province	2015	2228	7.70886
Shaanxi Province	2015	1509	7.3192
Gansu Province	2015	2629	7.87436
Qinghai Province	2015	1963	7.58223
Ningxia Hui Autonomous Region	2015	1509	7.3192
Xinjiang Uygur Autonomous Region	2015	1870	7.53369
Tianjin SHI	2016	1867	7.53209
Hebei Province	2016	1772	7.47986
Shanxi Province	2016	1073	6.97821
Inner Mongolia Autonomous Region	2016	1315	7.18159
Liaoning Province	2016	1073	6.97821
Jilin Province	2016	1761	7.47364
Heilongjiang Province	2016	1784	7.48661
Shanghai SHI	2016	1275	7.1507
Jiangsu Province	2016	1538	7.33824
Zhejiang Province	2016	1677	7.42476
Anhui Province	2016	1859	7.52779
Fujian Province	2016	1249	7.1301
Jiangxi Province	2016	1106	7.00851
Shandong Province	2016	2100	7.64969
Henan Province	2016	2578	7.85477
Hubei Province	2016	1917	7.55852
Hunan Province	2016	1568	7.35756
Guangdong Province	2016	2267	7.72621
Guangxi Zhuang Autonomous Region	2016	1695	7.43544
Hainan Province	2016	1338	7.19893
ChongqingSHI	2016	1779	7.48381
Sichuan Province	2016	1177	7.07072
Guizhou Province	2016	1988	7.59488
Yunnan Province	2016	1986	7.59388
Shaanxi Province	2016	1073	6.97821
Gansu Province	2016	2382	7.7757
Qinghai Province	2016	1663	7.41638
Ningxia Hui Autonomous Region	2016	1073	6.97821
Xinjiang Uygur Autonomous Region	2016	1564	7.355
Tianjin SHI	2017	2200	7.69621
Hebei Province	2017	925	6.82979
Shanxi Province	2017	1164	7.05962
Inner Mongolia Autonomous Region	2017	970	6.8773
Liaoning Province	2017	534	6.2804
Jilin Province	2017	941	6.84694
Heilongjiang Province	2017	1432	7.26683
Shanghai SHI	2017	666	6.50129
Jiangsu Province	2017	1063	6.96885
Zhejiang Province	2017	742	6.60935
Anhui Province	2017	2018	7.60986
Fujian Province	2017	882	6.78219
Jiangxi Province	2017	1432	7.26683
Shandong Province	2017	1584	7.36771
Henan Province	2017	1709	7.44366
Hubei Province	2017	1124	7.02465
Hunan Province	2017	1055	6.9613
Guangdong Province	2017	1590	7.37149
Guangxi Zhuang Autonomous Region	2017	3422	8.13798
Hainan Province	2017	1285	7.15851
ChongqingSHI	2017	1291	7.16317
Sichuan Province	2017	554	6.31716
Guizhou Province	2017	1791	7.49053
Yunnan Province	2017	1130	7.02997
Shaanxi Province	2017	510	6.23441
Gansu Province	2017	1741	7.46221
Qinghai Province	2017	1851	7.52348
Ningxia Hui Autonomous Region	2017	510	6.23441
Xinjiang Uygur Autonomous Region	2017	902	6.80461
Tianjin SHI	2018	1963	7.58223
Hebei Province	2018	1200	7.09008
Shanxi Province	2018	1362	7.21671
Inner Mongolia Autonomous Region	2018	967	6.8742
Liaoning Province	2018	690	6.53669
Jilin Province	2018	1048	6.95464
Heilongjiang Province	2018	1268	7.1452
Shanghai SHI	2018	833	6.72503
Jiangsu Province	2018	1694	7.43485
Zhejiang Province	2018	942	6.84801
Anhui Province	2018	1498	7.31189
Fujian Province	2018	778	6.65673
Jiangxi Province	2018	1320	7.18539
Shandong Province	2018	1806	7.49887
Henan Province	2018	1191	7.08255
Hubei Province	2018	1197	7.08757
Hunan Province	2018	1151	7.04839
Guangdong Province	2018	1257	7.13648
Guangxi Zhuang Autonomous Region	2018	3190	8.06778
Hainan Province	2018	1196	7.08674
ChongqingSHI	2018	1185	7.0775
Sichuan Province	2018	694	6.54247
Guizhou Province	2018	1568	7.35756
Yunnan Province	2018	1296	7.16704
Shaanxi Province	2018	650	6.47697
Gansu Province	2018	2139	7.66809
Qinghai Province	2018	1740	7.46164
Ningxia Hui Autonomous Region	2018	650	6.47697
Xinjiang Uygur Autonomous Region	2018	780	6.65929
Tianjin SHI	2019	1326	7.18992
Hebei Province	2019	797	6.68085
Shanxi Province	2019	766	6.64118
Inner Mongolia Autonomous Region	2019	514	6.24222
Liaoning Province	2019	390	5.96615
Jilin Province	2019	989	6.89669
Heilongjiang Province	2019	733	6.59715
Shanghai SHI	2019	576	6.35611
Jiangsu Province	2019	963	6.87005
Zhejiang Province	2019	752	6.62274
Anhui Province	2019	1130	7.02997
Fujian Province	2019	451	6.11147
Jiangxi Province	2019	1005	6.91274
Shandong Province	2019	973	6.88038
Henan Province	2019	938	6.84375
Hubei Province	2019	781	6.66058
Hunan Province	2019	745	6.61338
Guangdong Province	2019	780	6.65929
Guangxi Zhuang Autonomous Region	2019	2359	7.76599
Hainan Province	2019	709	6.56386
ChongqingSHI	2019	1381	7.23056
Sichuan Province	2019	432	6.06843
Guizhou Province	2019	1035	6.94216
Yunnan Province	2019	918	6.8222
Shaanxi Province	2019	477	6.16752
Gansu Province	2019	1000	6.90776
Qinghai Province	2019	1095	6.99851
Ningxia Hui Autonomous Region	2019	390	5.96615
Xinjiang Uygur Autonomous Region	2019	390	5.96615
