# Supplementary material for: Estimation of cost efficiency of fattening pigs, sows, and piglets using SFA approach analysis: Evidence from China
Source: PLoS One. 2021 Dec 13;16(12):e0261240. doi: 10.1371/journal.pone.0261240 (PMC8668113; doi:10.1371/journal.pone.0261240)
Supplement: S3 Table — (XLSX) [file pone.0261240.s003.xlsx]

## Sheet: Table A
Province	Year	Total cost of piglets	Market pigs per Sow per Year	Feed price	Sow apportionment price	Daily labor price	Environmental regulation intensity	Technology input intensity	Pig disease intensity	Industrial structure	Pig market price
Tianjin SHI	2008	621.462	26.2553	2.19296	134.346	34	7.46851	2.32	1.19554e-05	1.9	15.0642
Hebei Province	2008	459.416	25.8296	2.25	139.684	20	7.1869	0.68	2.04285e-06	12.6	14.6583
Shanxi Province	2008	376.73	21.0913	1.9799	152.948	19.1	7.1869	0.86	0	4.4	14.8783
Inner Mongolia Autonomous Region	2008	353.41	15.288	2.97651	303.229	19.4	7.38088	0.4	0	11.7	15.77
Liaoning Province	2008	426.545	19.6044	2.17982	178.975	19.2	7.1869	1.39	0	9.7	14.5492
Jilin Province	2008	438.349	21.5038	2.00789	151.856	24.5	7.23346	0.82	1.41532e-06	14.3	14.3533
Heilongjiang Province	2008	418.818	20.6108	1.92277	152.592	21.1	7.38275	1.04	2.67857e-06	13.1	14.1125
Shanghai SHI	2008	443.97	27.8786	2.72248	153.393	37.6	7.23921	2.53	7.62915e-05	0.8	15.3767
Jiangsu Province	2008	494.993	30.7049	1.83205	98.2486	23	7.39634	1.88	3.14864e-06	6.9	14.0258
Zhejiang Province	2008	491.196	26.6497	2.34839	140.608	29	7.59639	1.61	8.84075e-06	5.1	15.2925
Anhui Province	2008	439.168	29.8696	1.70013	94.748	18.6	7.30653	1.11	2.02188e-05	16	15.1458
Fujian Province	2008	474.625	25.5818	2.6589	163.649	28	7.26753	0.94	8.07552e-05	10.7	15.4033
Jiangxi Province	2008	542.81	28.937	2.49715	136.767	20.7	7.21156	0.91	8.43549e-05	16.4	15.53
Shandong Province	2008	545.552	20.1422	2.23799	178.282	21	7.50879	1.4	0	9.7	14.3883
Henan Province	2008	489.833	22.2159	2.25532	162.744	17.6	7.46908	0.68	1.67083e-06	14.4	14.6858
Hubei Province	2008	448.614	28.4983	2.07039	117.687	18.8	7.46851	1.32	4.53649e-05	15.7	14.9025
Hunan Province	2008	405.306	22.331	2.54149	180.034	19.8	7.20489	0.98	1.63591e-05	18	15.3742
Guangdong Province	2008	572.588	24.7513	2.52707	161.605	30	7.50604	1.37	0.000852015	5.5	15.9792
Guangxi Zhuang Autonomous Region	2008	513.805	18.5383	2.33674	201.242	16	7.44191	0.47	0.000204872	20.3	14.5692
Hainan Province	2008	450.148	13.9824	1.948	227.483	20.8	7.20192	0.22	1.7294e-05	30	14.6783
ChongqingSHI	2008	636.999	22.1514	1.97763	145.483	16.8	7.24137	1.04	0.000267082	11.3	14.3967
Sichuan Province	2008	589.315	22.0087	1.79599	134.751	18.5	7.22184	1.27	4.68013e-06	18.9	14.3817
Guizhou Province	2008	480.88	21.3039	1.865	143.792	12.6	7.21964	0.53	0.000146822	16.4	16.2408
Yunnan Province	2008	511.275	20.0934	1.76813	145.634	13.1	7.52779	0.54	2.73899e-05	17.9	14.8967
Shaanxi Province	2008	382.052	22.6631	2.1366	152.122	11.8	7.1869	1.96	1.58488e-05	11	14.4033
Gansu Province	2008	374.794	17.4084	2.29664	211.045	12.5	7.36518	1	0.000159542	14.6	14.3692
Qinghai Province	2008	459.833	25.8234	1.62457	105.455	13	7.36897	0.38	0.000172358	11	18.2892
Ningxia Hui Autonomous Region	2008	314.156	17.1013	2.163	203.78	17.1	7.1869	0.63	0.000910169	10.9	14.4367
Xinjiang Uygur Autonomous Region	2008	384.769	9.04444	1.91081	345.863	20.8	7.32515	0.38	0.000386035	16.4	13.6275
Tianjin SHI	2009	333.94	23.4432	2.28536	156.165	37.2608	7.46394	2.37	3.95221e-06	1.7	11.5861
Hebei Province	2009	296.777	24.4785	2.36615	154.229	25.1762	8.11731	0.78	1.17016e-06	12.8	11.3679
Shanxi Province	2009	242.986	19.8151	2.0343	166.834	19.5368	7.12528	1.1	0	6.5	11.0834
Inner Mongolia Autonomous Region	2009	283.208	14.5607	2.90358	311.494	25.1762	7.29234	0.53	0.000126952	9.5	11.9344
Liaoning Province	2009	281.28	17.6972	2.22505	202.048	21.0473	7.19444	1.53	0	9.3	11.4611
Jilin Province	2009	291.215	20.0068	2.11496	170.939	29.003	7.45761	1.12	0	13.5	11.2655
Heilongjiang Province	2009	288.475	22.2677	2.10261	152.798	23.6657	7.29777	1.27	6.80947e-06	13.4	11.1203
Shanghai SHI	2009	476.304	25.6287	2.58884	159.599	47.0292	7.1624	2.81	0	0.8	11.9831
Jiangsu Province	2009	319.126	29.7891	1.8946	104.34	24.1692	7.42774	2.04	6.07693e-06	6.6	10.6185
Zhejiang Province	2009	374.159	27.3229	2.39347	139.587	30.2115	7.65255	1.73	9.02851e-06	5.1	11.8177
Anhui Province	2009	277.259	30.4756	1.89201	101.869	20.8459	7.26333	1.35	1.0932e-05	14.9	11.6054
Fujian Province	2009	449.21	23.302	2.32509	159.523	31.2185	7.26962	1.11	4.57635e-05	9.7	11.8505
Jiangxi Province	2009	354.423	28.7736	2.51411	138.481	21.3494	7.12528	0.99	7.14762e-06	14.4	12.0351
Shandong Province	2009	355.209	22.371	2.28696	163.75	23.1621	7.42178	1.53	0	9.5	11.2017
Henan Province	2009	268.5	19.2971	2.24552	186.796	20.2417	7.66247	0.9	1.74974e-07	14.2	11.2756
Hubei Province	2009	255.94	24.7105	2.16805	141.439	21.6516	7.6034	1.65	2.68773e-05	13.9	11.5391
Hunan Province	2009	227.915	22.5667	2.43019	171.309	22.6586	7.25841	1.18	2.92993e-05	15.1	11.5718
Guangdong Province	2009	361.554	21.2753	2.43762	182.202	35.6495	7.44425	1.65	0.00054144	5.1	11.952
Guangxi Zhuang Autonomous Region	2009	335.024	18.008	2.35955	209.127	18.1269	7.63579	0.61	0.000171543	18.8	10.9575
Hainan Province	2009	265.111	13.4528	2.03609	245.925	24.2699	7.14125	0.35	1.92766e-05	27.9	11.2832
ChongqingSHI	2009	382.754	22.1922	1.87999	139.127	19.8389	7.16162	1.22	0.000210873	9.3	10.7192
Sichuan Province	2009	362.61	21.6206	2.0685	155.14	25.4783	7.1309	1.52	9.16782e-06	15.8	10.8845
Guizhou Province	2009	320.621	18.1015	1.94182	175.4	15.1057	7.3072	0.68	0.000100808	14.1	11.7153
Yunnan Province	2009	277.315	18.519	1.83564	163.334	15.4079	7.16317	0.6	2.98106e-05	17.3	10.423
Shaanxi Province	2009	251.979	24.2603	2.41211	158.296	12.9909	7.12528	2.32	4.11809e-05	9.7	11.0305
Gansu Province	2009	219.566	16.8337	2.26385	215.673	14.1994	7.51806	1.1	0.000505672	14.7	11.326
Qinghai Province	2009	328.498	23.0788	1.71234	123.505	15.1057	7.26613	0.7	0.000158035	9.9	13.0522
Ningxia Hui Autonomous Region	2009	211.225	15.7625	2.24625	228.75	19.1339	7.12528	0.77	0.000136792	9.4	10.7276
Xinjiang Uygur Autonomous Region	2009	249.517	12.6557	2.15793	275.033	22.7593	7.25982	0.51	0.000328443	17.8	10.4137
Tianjin SHI	2010	284.311	25.2884	2.3331	146.9	38.0203	7.75448	2.49	2.23336e-06	1.6	11.7115
Hebei Province	2010	277.376	23.4865	2.3846	161.273	29.2464	7.75319	0.76	1.11701e-06	12.6	11.3256
Shanxi Province	2010	187.954	19.858	2.35167	188.394	24.7619	7.58934	0.98	1.43282e-05	6	11.0714
Inner Mongolia Autonomous Region	2010	213.468	14.968	2.9257	304.195	34.1207	7.65397	0.55	7.98761e-06	9.4	11.5117
Liaoning Province	2010	242.929	18.0082	2.38949	210.718	27.2966	7.58934	1.56	2.98207e-07	8.8	11.168
Jilin Province	2010	229.234	20.6391	2.19108	170.257	43.2846	7.7293	0.87	2.74997e-07	12.1	10.982
Heilongjiang Province	2010	249.634	23.1418	2.14677	149.136	34.6082	7.75018	1.19	4.99426e-06	12.6	10.8017
Shanghai SHI	2010	477.125	25.3123	2.73948	169.473	60.7349	7.61972	2.81	0.000178961	0.7	11.9902
Jiangsu Province	2010	289.245	30.3979	2.23642	117.709	25.3468	7.70886	2.07	2.84507e-06	6.1	10.6684
Zhejiang Province	2010	345.349	27.9193	2.52805	142.935	34.1207	7.99227	1.78	1.48266e-05	4.9	11.7416
Anhui Province	2010	224.833	31.0942	2.32706	119.197	31.5861	7.67694	1.32	7.6562e-06	14	11.5271
Fujian Province	2010	276.986	23.4015	2.70944	181.495	47.769	7.72886	1.16	2.4041e-05	9.3	11.8074
Jiangxi Province	2010	343.12	29.647	2.66569	141.174	23.5921	7.60688	0.92	0.000127038	12.8	11.8716
Shandong Province	2010	345.756	22.9672	2.4289	167.647	25.8343	7.81359	1.72	0	9.2	11.1697
Henan Province	2010	262.569	19.962	2.39939	190.795	28.6614	7.95121	0.91	2.26323e-06	14.1	11.2769
Hubei Province	2010	229.614	24.9302	2.43572	154.833	25.3468	7.85127	1.65	6.30457e-05	13.4	11.246
Hunan Province	2010	209.889	23.2497	2.55851	173.497	34.8032	7.70165	1.16	1.77863e-05	14.5	11.4727
Guangdong Province	2010	360.279	21.3624	2.46676	182.749	54.3982	7.7698	1.76	7.28024e-05	5	12.0332
Guangxi Zhuang Autonomous Region	2010	323.219	18.5371	2.51835	214.538	27.5891	7.99294	0.66	0.00018588	17.5	10.7277
Hainan Province	2010	259.79	13.946	2.05389	238.052	36.6554	7.6004	0.34	1.89852e-05	26.1	11.8172
ChongqingSHI	2010	250.438	22.0606	2.19857	159.767	30.4162	7.64396	1.27	0.00012932	8.6	10.4328
Sichuan Province	2010	263.973	22.3011	1.97031	143.563	33.9258	7.59337	1.54	3.43397e-05	14.4	10.8073
Guizhou Province	2010	226.814	18.7481	2.01242	173.948	19.4976	7.87055	0.65	8.98932e-05	13.6	11.1412
Yunnan Province	2010	204.546	19.2161	2.35512	194.941	22.6172	7.6256	0.61	2.9847e-05	15.3	10.5604
Shaanxi Province	2010	244.674	24.5396	3.24454	203.926	20.0825	7.58934	2.15	5.97412e-05	9.8	10.8683
Gansu Province	2010	176.756	17.1514	2.47303	228.133	21.9348	7.87626	1.02	0.000313571	14.5	11.2907
Qinghai Province	2010	247.276	23.231	2.13375	147.77	29.2464	7.75105	0.74	0.000484081	10	12.3655
Ningxia Hui Autonomous Region	2010	209.909	13.9135	2.30458	264.098	28.5639	7.58934	0.68	0.00107606	9.4	10.9325
Xinjiang Uygur Autonomous Region	2010	221.934	12.7281	2.54083	314.951	30.8062	7.724	0.49	0.00123553	19.8	10.6465
Tianjin SHI	2011	460.283	24.3535	2.4517	158.557	45.3217	7.8648	2.63	8.50581e-07	1.4	15.8294
Hebei Province	2011	388.003	25.005	2.49507	156.879	32.3726	7.79565	0.82	1.01983e-06	11.9	15.3986
Shanxi Province	2011	329.136	19.9234	2.48866	196.438	25.8981	7.69803	1.01	0	5.7	15.2837
Inner Mongolia Autonomous Region	2011	347.93	15.8414	2.92157	285.715	36.9973	7.77821	0.59	2.2097e-07	9.1	15.0533
Liaoning Province	2011	412.539	18.7041	2.55014	213.892	32.3726	7.77065	1.64	5.6559e-07	8.6	15.3755
Jilin Province	2011	378.625	21.0266	2.38466	179.134	46.3391	7.79565	0.84	1.35117e-07	12.1	15.3693
Heilongjiang Province	2011	375.864	22.6784	2.26603	158.687	36.0723	7.86672	1.02	0	13.5	14.802
Shanghai SHI	2011	663.861	26.0393	2.84564	169.694	57.6233	7.70526	3.11	2.28464e-05	0.7	16.0036
Jiangsu Province	2011	471.737	30.9277	2.31694	118.689	26.3606	7.90912	2.17	7.64359e-07	6.2	14.8683
Zhejiang Province	2011	514.597	26.0834	2.54629	153.172	36.9973	8.04012	1.85	7.35786e-06	4.9	15.868
Anhui Province	2011	379.359	30.5266	2.49249	128.384	35.2399	7.80832	1.4	4.07925e-06	13.2	15.7739
Fujian Province	2011	362.671	23.9334	2.72754	177.645	52.9986	7.80221	1.26	2.05083e-07	9.2	15.7431
Jiangxi Province	2011	491.658	28.816	2.69678	146.035	29.8753	7.69803	0.83	6.65557e-06	11.9	15.9551
Shandong Province	2011	512.944	22.5142	2.5419	177.178	30.8002	7.99159	1.86	0	8.8	15.2544
Henan Province	2011	443.515	19.8283	2.44397	194.192	33.76	8.06275	0.98	0	13	15.4047
Hubei Province	2011	382.16	25.2901	2.51837	156.414	28.6729	7.90433	1.65	5.52256e-05	13.1	15.7524
Hunan Province	2011	321.968	22.7146	2.72732	187.163	37.4597	7.77654	1.19	1.21236e-05	14.1	15.9643
Guangdong Province	2011	489.605	22.0951	2.60772	184.753	51.6112	7.99193	1.96	4.50315e-06	5	16.1817
Guangxi Zhuang Autonomous Region	2011	453.463	18.8333	2.60208	216.327	29.5978	8.08271	0.69	5.63985e-05	17.5	15.2275
Hainan Province	2011	414.245	14.2467	2.11621	237.725	38.6622	7.70706	0.41	1.8492e-05	26.1	16.5817
ChongqingSHI	2011	379.235	22.7988	2.32706	161.636	33.575	7.78406	1.28	5.2799e-05	8.4	15.656
Sichuan Province	2011	429.495	22.7242	2.23097	156.184	37.7372	7.70165	1.4	9.32511e-06	14.2	15.7493
Guizhou Province	2011	411.009	19.4462	1.94637	161.807	19.7935	7.9047	0.64	8.35079e-05	12.7	16.0869
Yunnan Province	2011	408.744	18.8344	2.30946	194.335	24.9732	7.69803	0.63	2.1115e-05	15.9	15.5589
Shaanxi Province	2011	345.388	22.9611	4.04233	266.174	22.7533	7.69803	1.99	7.99097e-06	9.8	15.2683
Gansu Province	2011	321.45	17.0296	2.358	218.963	23.7708	8.19809	0.97	1.18463e-05	13.5	16.0769
Qinghai Province	2011	406.552	20.3725	2.20637	172.505	32.3726	7.82604	0.75	2.45832e-05	9.3	18.6859
Ningxia Hui Autonomous Region	2011	431.419	15.1528	2.38923	249.001	31.5402	7.69803	0.73	1.10353e-05	8.8	15.4679
Xinjiang Uygur Autonomous Region	2011	451.199	14.7513	2.84834	299.807	34.685	7.79811	0.5	0.0016189	17.2	15.5265
Tianjin SHI	2012	474.883	23.2142	2.3908	162.198	52.2866	7.91425	2.8	8.01689e-07	1.3	13.8357
Hebei Province	2012	423.296	26.1416	2.57759	154.143	36.0597	7.8917	0.92	4.41605e-07	12	13.3939
Shanxi Province	2012	338.809	21.4505	2.5689	187.281	28.8478	7.65634	1.09	0	5.8	13.6982
Inner Mongolia Autonomous Region	2012	385.082	16.6675	2.98842	276.63	41.4687	7.70976	0.64	0	9.1	14.819
Liaoning Province	2012	402.855	19.1856	2.64889	215.287	37.8627	7.65634	1.57	9.23951e-05	8.7	13.403
Jilin Province	2012	401.492	21.4922	2.52802	184.226	53.9093	7.76132	0.92	0	11.8	13.4007
Heilongjiang Province	2012	386.201	22.056	2.44527	174.209	47.0579	7.8148	1.07	8.61112e-06	15.4	13.0927
Shanghai SHI	2012	614.854	25.3529	2.99214	182.07	63.1045	7.68846	3.37	2.33245e-05	0.6	13.8237
Jiangsu Province	2012	410.146	31.5822	2.47814	123.135	33.175	7.81642	2.38	1.14028e-05	6.3	12.5601
Zhejiang Province	2012	480.185	24.3031	2.59434	166.779	50.4836	8.15507	2.08	5.11784e-06	4.8	13.5051
Anhui Province	2012	377.617	31.3128	2.64527	131.744	39.3051	7.96901	1.64	4.8162e-06	12.7	13.7027
Fujian Province	2012	362.336	24.6997	2.9413	183.973	60.7606	7.72002	1.38	4.83314e-08	9	13.3323
Jiangxi Province	2012	491.06	28.2611	2.88845	158.144	35.5188	7.66482	0.88	6.42497e-06	11.7	13.7087
Shandong Province	2012	515.433	22.523	2.58324	179.263	34.2567	7.97831	2.04	2.17397e-08	8.6	13.2294
Henan Province	2012	427.942	20.0904	2.4673	192.805	39.3051	8.25036	1.05	0	12.7	13.2707
Hubei Province	2012	392.659	25.9377	2.71676	162.946	36.0597	7.87891	1.73	2.74586e-05	12.8	13.4495
Hunan Province	2012	360.888	22.789	2.92522	198.4	42.6406	7.73061	1.3	5.792e-05	13.6	13.6088
Guangdong Province	2012	475.528	22.7842	2.67754	183.063	56.7941	8.07278	2.17	7.76194e-07	5	13.6689
Guangxi Zhuang Autonomous Region	2012	413.912	19.181	2.76906	224.202	28.8478	7.99193	0.75	3.10584e-05	16.7	12.8448
Hainan Province	2012	356.837	15.0142	2.24595	237.135	45.7959	7.67089	0.48	2.0658e-05	24.9	13.421
ChongqingSHI	2012	480.026	23.1412	2.53338	171.426	39.7559	7.77821	1.4	3.68644e-05	8.2	13.5885
Sichuan Province	2012	510.85	23.4641	2.52961	168.839	43.5421	7.66011	1.47	2.23829e-05	13.8	13.6944
Guizhou Province	2012	399.905	20.4711	2.14068	166.648	24.7009	7.94201	0.61	6.28329e-06	13	14.5809
Yunnan Province	2012	474.848	18.9126	2.47616	205.475	29.1182	7.69984	0.67	2.22632e-05	16	14.1474
Shaanxi Province	2012	379.98	22.3872	4.68034	312.869	27.2251	7.65634	1.99	5.31957e-06	9.5	13.4435
Gansu Province	2012	385.404	17.8345	2.48734	218.783	27.0448	8.0087	1.07	8.47836e-06	13.8	15.0084
Qinghai Province	2012	436.868	17.4443	2.23696	203.372	36.0597	7.72886	0.69	1.96791e-05	9.3	15.272
Ningxia Hui Autonomous Region	2012	381.56	18.2539	2.48584	213.639	37.5021	7.65634	0.78	6.58022e-05	8.5	14.2541
Xinjiang Uygur Autonomous Region	2012	458.103	25.3483	3.30699	199.675	42.8209	7.76726	0.53	0	17.6	15.8295
Tianjin SHI	2013	444.865	22.3315	2.43135	170.744	61.5054	7.86902	2.96	0	1.3	13.2888
Hebei Province	2013	364.562	26.4137	2.58214	152.432	39.5392	7.7757	0.99	2.02781e-07	12.4	13.0428
Shanxi Province	2013	294.634	21.9116	2.60363	185.139	31.6313	7.5725	1.22	0	6.1	13.0655
Inner Mongolia Autonomous Region	2013	419.662	16.5726	2.9772	276.671	45.6897	7.6953	0.69	0	9.5	14.5958
Liaoning Province	2013	348.42	19.0585	2.68172	218.651	42.1751	7.5807	1.64	3.58963e-08	8.6	13.0443
Jilin Province	2013	349.649	20.844	2.50607	187.999	57.7272	7.67322	0.92	6.65009e-06	11.6	12.9344
Heilongjiang Province	2013	340.888	21.5193	2.44093	177.818	51.8403	7.64156	1.14	2.08603e-06	17.5	12.717
Shanghai SHI	2013	570.199	25.6867	2.95293	177.167	87.8648	7.6009	3.56	0.000194759	0.6	13.3891
Jiangsu Province	2013	347.151	30.8263	2.53562	128.477	36.9032	7.93987	2.49	3.70545e-06	6.2	12.1297
Zhejiang Province	2013	453.676	24.9656	2.6487	165.045	57.1121	7.79235	2.16	6.96537e-06	4.8	13.1643
Anhui Province	2013	315.9	31.2542	2.66386	132.523	43.3174	7.79111	1.83	3.1297e-06	12.3	13.19
Fujian Province	2013	325.78	24.4917	3.07225	192.703	67.6559	7.66528	1.44	2.868e-07	8.9	12.9886
Jiangxi Province	2013	399.42	27.2128	2.91789	165.409	52.5432	7.59085	0.94	1.57765e-05	11.4	13.2032
Shandong Province	2013	460.37	22.2261	2.64036	184.857	42.1751	7.82124	2.13	1.16723e-06	8.7	12.6642
Henan Province	2013	365.068	20.2417	2.5146	194.19	43.6688	7.99294	1.1	0	12.6	12.8056
Hubei Province	2013	335.946	25.8112	2.78857	167.304	42.1751	7.73149	1.8	3.81046e-05	12.6	13.1241
Hunan Province	2013	281.46	22.153	2.95231	205.388	47.0956	7.62852	1.33	3.32073e-05	12.6	13.2683
Guangdong Province	2013	429.088	22.9072	2.71964	184.256	62.2962	7.71824	2.31	2.62765e-05	4.9	13.5261
Guangxi Zhuang Autonomous Region	2013	366.131	19.168	2.82389	227.894	31.6313	8.01069	0.75	4.87456e-05	16.3	12.3472
Hainan Province	2013	327.374	15.3148	2.31941	238.632	50.2587	7.60589	0.47	1.75266e-05	24	12.9293
ChongqingSHI	2013	401.745	23.1716	1.86538	129.999	43.8446	7.68156	1.38	8.45823e-05	8	13.2222
Sichuan Province	2013	401.991	23.1638	2.44082	165.187	61.5054	7.58934	1.52	3.4208e-05	13	13.3745
Guizhou Province	2013	378.939	19.945	2.3452	185.064	30.0498	7.81763	0.58	3.43834e-06	12.9	14.2788
Yunnan Province	2013	393.391	18.8275	2.43077	202.477	32.51	7.60986	0.67	1.32083e-05	16.2	13.343
Shaanxi Province	2013	364.717	22.4541	5.13154	339.931	31.0163	7.5725	2.12	1.11247e-05	9.5	12.9205
Gansu Province	2013	409.017	18.0988	2.63377	226.496	39.5392	7.76089	1.06	3.73188e-06	14	13.9061
Qinghai Province	2013	406.34	17.3964	2.16906	197.851	39.5392	7.68891	0.65	2.75982e-05	9.9	14.1594
Ningxia Hui Autonomous Region	2013	376.748	16.3248	2.514	240.731	36.5518	7.5725	0.81	7.00914e-05	8.7	13.8182
Xinjiang Uygur Autonomous Region	2013	482.19	21.6379	3.34386	235.876	46.7441	7.79359	0.54	0	17.6	15.1391
Tianjin SHI	2014	367.713	22.2297	2.40146	169.294	64.6065	7.82764	2.96	0.000231565	1.3	11.5294
Hebei Province	2014	336.273	27.3124	2.55063	145.515	47.3781	7.66435	1.06	1.09938e-06	11.7	11.2365
Shanxi Province	2014	239.625	21.9186	2.57895	183.152	36.1796	7.39449	1.19	0	6.2	11.3514
Inner Mongolia Autonomous Region	2014	371.282	17.443	2.84524	251.743	51.6852	7.59639	0.69	0	9.2	11.9795
Liaoning Province	2014	278.881	19.1122	2.62069	213.136	46.5167	7.40306	1.52	0	8	11.098
Jilin Province	2014	274.787	20.977	2.50498	186.385	62.3668	7.65255	0.95	0	11	11.0807
Heilongjiang Province	2014	260.92	22.2015	2.31487	163.992	62.3668	7.59337	1.07	1.09318e-06	17.4	10.8955
Shanghai SHI	2014	527.258	27.1797	2.90328	164.582	90.4491	7.43426	3.66	5.38873e-05	0.5	11.8761
Jiangsu Province	2014	291.797	30.2476	2.53121	130.487	41.3482	7.68662	2.54	7.28787e-06	5.6	10.7541
Zhejiang Province	2014	386.264	26.8995	2.60547	150.633	60.2994	7.87626	2.26	4.01276e-05	4.4	11.7354
Anhui Province	2014	324.715	31.9015	2.57158	125.512	49.0148	7.68846	1.89	5.72964e-06	11.5	11.4239
Fujian Province	2014	273.663	24.1873	3.0162	191.547	73.5653	7.5148	1.48	7.03341e-06	8.4	11.5962
Jiangxi Province	2014	358.937	27.531	2.86953	160.747	60.2994	7.43189	0.97	5.57176e-05	10.7	11.6902
Shandong Province	2014	420.274	22.5136	2.66419	183.668	49.9624	7.75105	2.19	5.24712e-07	8.1	11.0901
Henan Province	2014	291.012	21.0647	2.49897	185.205	48.4979	7.98888	1.14	0	11.9	11.1762
Hubei Province	2014	291.275	25.6908	2.78185	167.433	51.6852	7.62071	1.87	2.75748e-05	11.6	11.4066
Hunan Province	2014	241.486	23.0044	2.93529	196.421	51.5991	7.51698	1.36	2.33268e-05	11.6	11.6457
Guangdong Province	2014	386.441	23.6683	2.65528	174.175	68.9136	7.63772	2.37	1.8202e-06	4.7	12.1037
Guangxi Zhuang Autonomous Region	2014	341.43	19.1835	2.76823	223.224	36.1796	8.14468	0.71	6.8448e-05	15.4	11.3234
Hainan Province	2014	332.376	15.2308	2.3819	245.272	56.0784	7.41216	0.48	1.46134e-05	23.1	12.8086
ChongqingSHI	2014	355.606	23.6462	1.62348	112.608	49.0148	7.53743	1.42	0.000182583	7.4	11.4748
Sichuan Province	2014	396.218	23.2573	2.39718	161.554	60.2994	7.40671	1.57	3.19812e-05	12.4	11.935
Guizhou Province	2014	329.678	21.0367	2.49579	185.239	33.5092	7.6912	0.6	2.49282e-06	13.8	12.7698
Yunnan Province	2014	360.587	19.3404	2.34441	190.413	36.0074	7.52348	0.67	7.83641e-06	15.5	11.9996
Shaanxi Province	2014	291.445	23.1883	5.23293	335.038	34.2845	7.39449	2.07	5.847e-06	8.8	11.3334
Gansu Province	2014	346.415	18.3211	2.60144	220.853	43.071	7.79893	1.12	4.01495e-06	13.2	12.319
Qinghai Province	2014	340.454	17.5872	2.25718	202.377	43.071	7.58376	0.62	2.34875e-05	9.4	12.4267
Ningxia Hui Autonomous Region	2014	328.921	17.6526	2.55372	225.392	39.7115	7.39449	0.87	4.44664e-05	7.9	12.1051
Xinjiang Uygur Autonomous Region	2014	403.43	21.6676	3.56775	249.832	51.2545	7.42774	0.53	6.51945e-06	16.6	12.4691
Tianjin SHI	2015	400.648	22.6889	2.27508	157.765	71.3602	7.74457	3.08	0.000101588	1.3	12.8031
Hebei Province	2015	359.191	27.4822	2.44642	139.068	57.7678	7.7626	1.18	2.53443e-06	11.5	12.619
Shanxi Province	2015	294.292	21.8259	2.35039	168.885	40.7773	7.3192	1.04	0	6.1	12.5864
Inner Mongolia Autonomous Region	2015	372.104	17.7272	2.62483	229.833	59.4669	7.38337	0.76	0	9.1	12.6296
Liaoning Province	2015	327.14	18.9525	2.54058	208.685	55.2192	7.33498	1.27	4.11104e-07	8.3	12.6395
Jilin Province	2015	328.391	20.8963	2.43309	181.996	68.8966	7.55591	1.01	9.48163e-05	11.4	12.6615
Heilongjiang Province	2015	281.061	22.0897	2.217	158.325	67.1126	7.54645	1.05	4.4543e-06	17.5	12.2657
Shanghai SHI	2015	573.422	26.1813	2.63582	156.212	93.4479	7.34859	3.73	5.52919e-05	0.4	13.3057
Jiangsu Province	2015	367.169	30.4175	2.21006	114.655	47.5735	7.60688	2.57	1.57807e-06	5.7	12.3096
Zhejiang Province	2015	429.785	28.4344	2.54986	139.558	63.7145	7.71735	2.36	7.29688e-06	4.3	13.3255
Anhui Province	2015	387.546	31.6939	2.44218	120.398	51.5663	7.73718	1.96	3.20556e-05	11.2	12.9347
Fujian Province	2015	320.333	23.2098	2.86779	190.351	83.2536	7.40062	1.51	1.22968e-06	8.2	13.1995
Jiangxi Province	2015	378.732	28.2228	2.72633	149.45	62.6101	8.01994	1.04	7.52807e-05	10.6	13.1457
Shandong Province	2015	457.507	22.9416	2.45418	167.071	57.7678	7.73149	2.27	8.27106e-08	7.9	12.5142
Henan Province	2015	385.716	21.3966	2.31428	169.885	53.0954	7.91498	1.18	1.76627e-06	11.4	12.6487
Hubei Province	2015	326.348	25.8706	2.5084	151.12	63.7145	7.74803	1.9	9.47692e-05	11.2	12.8116
Hunan Province	2015	255.433	23.1741	2.68852	179.701	60.3164	7.50108	1.43	1.63397e-05	11.5	13.2866
Guangdong Province	2015	421.46	24.6731	2.51579	158.879	72.2098	7.70931	2.47	7.09715e-06	4.6	13.2838
Guangxi Zhuang Autonomous Region	2015	360.539	19.518	2.61762	208.223	45.8744	8.04463	0.63	0.000110367	15.3	12.8916
Hainan Province	2015	365.642	15.3822	2.30487	235.444	65.6684	7.36074	0.46	1.47562e-05	23.1	13.6427
ChongqingSHI	2015	363.115	23.7065	1.63779	112.963	55.2192	7.57302	1.57	0.000212511	7.3	12.9694
Sichuan Province	2015	391.018	23.2449	2.31577	156.467	62.0154	7.32647	1.67	4.18708e-05	12.2	13.2887
Guizhou Province	2015	333.846	22.2586	2.34378	165.181	36.7845	7.76302	0.59	2.72941e-06	15.6	14.0363
Yunnan Province	2015	396.43	19.9828	2.27669	179.243	42.8161	7.70886	0.8	6.25898e-06	15.1	13.0162
Shaanxi Province	2015	281.238	23.7141	4.59306	289.225	38.6535	7.3192	2.18	9.87101e-06	8.9	12.7337
Gansu Province	2015	384.76	17.8766	2.34766	205.979	46.724	7.87436	1.22	1.30745e-05	14.1	13.3241
Qinghai Province	2015	356.402	17.7729	2.28585	202.26	50.9716	7.58223	0.48	3.6361e-05	8.6	13.717
Ningxia Hui Autonomous Region	2015	342.32	17.9796	2.37798	207.184	44.6001	7.3192	0.88	2.07742e-05	8.2	13.2866
Xinjiang Uygur Autonomous Region	2015	376.743	20.5434	3.47057	256.567	61.081	7.53369	0.56	1.38189e-05	16.7	12.5468
Tianjin SHI	2016	627.835	23.226	2.14547	145.918	77.4568	7.53209	4.68	0	1.2	15.2922
Hebei Province	2016	583.803	28.1464	2.27694	127.017	62.4652	7.47986	1.35	2.62093e-07	10.9	15.2332
Shanxi Province	2016	478.749	22.6838	2.16957	150.908	44.1421	6.97821	1.11	1.33537e-07	6	15.2568
Inner Mongolia Autonomous Region	2016	583.248	18.6921	2.32258	194.715	62.4652	7.18159	1.07	5.49913e-07	9	15.0222
Liaoning Province	2016	546.595	19.8842	2.2746	179.628	57.468	6.97821	1.83	1.53325e-07	9.8	15.1797
Jilin Province	2016	517.872	21.5631	2.2891	166.593	68.1287	7.47364	1.34	0	10.1	15.2047
Heilongjiang Province	2016	471.925	22.945	2.10589	145.264	67.2958	7.48661	1.28	3.79457e-07	17.4	14.966
Shanghai SHI	2016	678.922	26.0168	2.45908	147.317	95.78	7.1507	3.51	1.87014e-05	0.4	15.8814
Jiangsu Province	2016	527.314	31.2408	2.00985	102.341	48.3064	7.33824	2.62	1.12388e-06	5.3	14.9451
Zhejiang Province	2016	517.104	30.4491	2.43924	124.952	65.7967	7.42476	2.39	5.73022e-06	4.2	15.8884
Anhui Province	2016	696.252	32.0724	2.18774	107.534	63.7978	7.52779	1.81	1.0435e-06	10.5	15.4018
Fujian Province	2016	453.158	24.413	2.78233	175.728	88.7006	7.1301	1.53	4.2429e-06	8.2	15.7162
Jiangxi Province	2016	587.612	28.8214	2.52137	136.04	67.8788	7.00851	1.13	6.39038e-05	10.3	15.6288
Shandong Province	2016	655.515	23.3097	2.17851	147.399	61.6323	7.64969	2.67	2.35948e-07	7.2	15.0805
Henan Province	2016	549.431	22.0373	2.15673	154.512	60.383	7.85477	1.23	4.94624e-06	10.6	15.1749
Hubei Province	2016	520.248	26.2581	2.29137	136.928	70.7939	7.55852	1.8	5.32483e-05	11.2	15.2977
Hunan Province	2016	476.448	23.5528	2.48096	164.044	63.7145	7.35756	1.52	5.03302e-06	11.3	15.6885
Guangdong Province	2016	585.176	24.2307	2.37037	152.998	74.9582	7.72621	2.48	1.98191e-06	4.6	15.8092
Guangxi Zhuang Autonomous Region	2016	568.89	19.8081	2.46389	193.837	46.6407	7.43544	0.73	4.07912e-05	15.3	15.1159
Hainan Province	2016	468.939	15.8214	2.25	223.554	70.2109	7.19893	0.53	9.44141e-06	23.4	15.633
ChongqingSHI	2016	602.034	23.5295	1.48833	104.526	59.4669	7.48381	1.68	0.000189617	7.3	15.8183
Sichuan Province	2016	619.202	23.6568	2.19466	146.202	63.2981	7.07072	1.69	2.87494e-05	11.9	15.9821
Guizhou Province	2016	562.127	22.4855	2.20365	154.383	43.3925	7.59488	0.62	1.64834e-06	15.7	16.402
Yunnan Province	2016	621.695	20.6043	2.16513	165.834	46.6407	7.59388	0.81	1.36745e-05	14.8	15.626
Shaanxi Province	2016	515.852	23.6622	3.93591	250.272	44.8916	6.97821	2.2	1.3125e-06	8.7	15.3588
Gansu Province	2016	555.845	17.5169	2.27305	203.778	49.9722	7.7757	1.26	9.98123e-05	13.7	16.5859
Qinghai Province	2016	495.138	19.1722	2.29585	187.866	52.4708	7.41638	0.62	3.61441e-06	8.6	17.2286
Ningxia Hui Autonomous Region	2016	486.315	20.1549	2.14379	168.034	47.3903	6.97821	1.08	1.66402e-05	7.6	15.4615
Xinjiang Uygur Autonomous Region	2016	523.885	21.616	3.20949	226.421	64.0476	7.355	0.59	5.90224e-05	17.1	14.4628
Tianjin SHI	2017	469.213	20.4338	2.05838	159.554	81.9753	7.69621	3.68	6.729e-07	0.9	12.2198
Hebei Province	2017	493.923	30.6713	2.20439	113.033	63.9407	6.82979	1.48	2.11344e-07	9.2	12.1952
Shanxi Province	2017	372.882	24.9042	2.17249	137.395	47.5457	7.05962	1.02	1.21537e-07	4.6	12.2956
Inner Mongolia Autonomous Region	2017	534.314	20.0553	2.11106	166.282	65.5803	6.8773	0.89	1.08818e-07	10.2	12.8449
Liaoning Province	2017	432.239	20.83	2.13165	161.495	57.3827	6.2804	1.98	1.1419e-06	8.1	12.2027
Jilin Province	2017	438.326	23.4513	2.16793	145.633	70.7447	6.84694	1.17	0	7.3	12.185
Heilongjiang Province	2017	419.573	25.4184	1.94359	121.877	69.0232	7.26683	1.19	1.4351e-07	18.6	12.0073
Shanghai SHI	2017	548.718	33.5529	2.43283	112.957	98.3704	6.50129	3.66	0	0.4	12.7895
Jiangsu Province	2017	427.783	32.0401	2.03805	100.859	49.1852	6.96885	2.63	7.12885e-08	4.7	11.9677
Zhejiang Province	2017	541.263	31.0618	2.28388	115.232	65.5803	6.60935	2.42	1.69206e-05	3.7	12.9446
Anhui Province	2017	646.996	33.2576	2.07556	98.7625	68.0395	7.60986	1.9	1.94422e-06	9.6	12.4063
Fujian Province	2017	358.33	25.4143	2.56843	156.678	94.9274	6.78219	1.6	2.92634e-06	6.9	12.7738
Jiangxi Province	2017	536.158	30.8057	2.4398	123.35	74.0237	7.26683	1.27	4.05287e-05	9.2	12.7219
Shandong Province	2017	598.169	25.2038	2.12102	132.873	66.4	7.36771	2.78	7.72098e-08	6.7	12.1282
Henan Province	2017	451.67	23.2685	2.0996	142.622	66.8099	7.44366	1.3	1.04502e-06	9.3	12.1624
Hubei Province	2017	453.983	27.3938	2.17554	125.066	73.7778	7.02465	1.88	1.43659e-05	9.9	12.2054
Hunan Province	2017	510.329	24.5276	2.43204	154.476	67.2198	6.9613	1.68	3.30265e-06	8.8	12.6932
Guangdong Province	2017	524.722	24.9741	2.27994	143.098	73.7778	7.37149	2.56	4.12177e-06	4	12.6208
Guangxi Zhuang Autonomous Region	2017	517.618	20.7757	2.3679	178.005	49.1852	8.13798	0.8	3.04913e-05	15.5	12.0579
Hainan Province	2017	375.17	16.8543	2.21639	206.703	75.7452	7.15851	0.51	1.46033e-06	21.6	12.1761
ChongqingSHI	2017	572.78	22.2061	1.41457	105.805	64.0227	7.16317	1.82	0.00012889	6.6	12.5272
Sichuan Province	2017	563.715	23.6826	2.18548	145.259	70.9086	6.31716	1.68	8.26861e-06	11.5	12.8018
Guizhou Province	2017	547.535	23.7412	2.17691	144.389	42.9551	7.49053	0.7	1.8519e-05	15	13.834
Yunnan Province	2017	567.823	22.8359	2.13146	147.298	50.2509	7.02997	0.85	2.07898e-05	14.3	12.8107
Shaanxi Province	2017	537.532	23.7374	4.54491	285.538	49.1852	6.23441	2.15	1.84047e-06	8	12.3072
Gansu Province	2017	489.337	18.0655	2.13939	186.815	49.1852	7.46221	1.2	1.75765e-05	11.5	14.1968
Qinghai Province	2017	447.468	16.9871	2.30544	212.503	55.7432	7.52348	0.73	9.4911e-05	9.1	15.2173
Ningxia Hui Autonomous Region	2017	462.154	21.4312	2.17468	159.805	47.5457	6.23441	1.22	0	7.3	13.0792
Xinjiang Uygur Autonomous Region	2017	460.677	22.4243	3.4196	231.267	67.1378	6.80461	0.51	2.27931e-05	14.3	12.8558
Tianjin SHI	2018	325.873	20.3357	2.1156	163.952	85.1066	7.58223	3.68	0.0065397	0.9	9.81269
Hebei Province	2018	322.558	29.6838	2.1669	114.765	62.6256	7.09008	1.54	1.61743e-07	9.3	9.72035
Shanxi Province	2018	238.568	23.3302	2.18561	147.153	50.5822	7.21671	1.1	0.00529807	4.4	9.61196
Inner Mongolia Autonomous Region	2018	405.37	23.3815	2.12336	143.064	68.2459	6.8742	0.8	0.000880479	10.1	10.8477
Liaoning Province	2018	274.98	21.3367	2.14041	157.906	57.8083	6.53669	1.96	0.0120265	8	9.18643
Jilin Province	2018	274.156	23.8246	2.1836	143.981	74.0267	6.95464	1.02	0.000182308	7.7	9.35972
Heilongjiang Province	2018	280.754	23.2925	1.93697	132.291	70.3334	7.1452	1.05	0.00167804	18.3	9.08539
Shanghai SHI	2018	534.445	28.8291	2.35405	127.351	104.376	6.72503	3.77	0.00264141	0.3	10.8959
Jiangsu Province	2018	338.97	31.7539	2.00939	100.266	56.2025	7.43485	2.69	0.000605879	4.5	9.75179
Zhejiang Province	2018	438.616	30.4755	2.24692	115.498	71.4574	6.84801	2.49	0.00128113	3.5	11.8788
Anhui Province	2018	440.832	34.4525	2.25251	102.395	72.2603	7.31189	1.91	0.00123155	8.8	10.4155
Fujian Province	2018	262.426	26.1957	2.51643	148.922	92.9749	6.65673	1.66	0.00443293	6.7	11.4064
Jiangxi Province	2018	376.998	31.5857	2.30932	114.233	79.8878	7.18539	1.37	0.000199008	8.6	10.5119
Shandong Province	2018	462.105	24.4079	2.11927	136.811	67.443	7.49887	2.47	4.13202e-06	6.5	9.91505
Henan Province	2018	294.967	24.0698	2.1564	140.915	68.2459	7.08255	1.34	0.0002177	8.9	9.49487
Hubei Province	2018	319.343	26.919	2.19604	128.084	73.8661	7.08757	1.96	0.000431328	9	10.2603
Hunan Province	2018	301.175	24.363	2.38609	152.557	72.2603	7.04839	1.81	0.00135305	8.5	10.831
Guangdong Province	2018	382.658	24.8711	2.29478	144.246	75.4719	7.13648	2.71	0.000512722	4	11.0799
Guangxi Zhuang Autonomous Region	2018	364.579	20.9987	2.37483	176.24	52.188	8.06778	0.74	3.8606e-05	14.8	10.1298
Hainan Province	2018	324.48	16.8717	2.22717	206.969	79.1652	7.08674	0.55	8.33274e-05	20.7	10.4757
ChongqingSHI	2018	353.599	24.364	1.36416	93.2126	68.567	7.0775	1.9	0.000711231	6.8	10.8257
Sichuan Province	2018	400.664	25.1984	2.20296	137.218	73.0632	6.54247	1.72	0.00060071	10.9	11.094
Guizhou Province	2018	341.237	23.3935	2.14891	144.536	46.9692	7.35756	0.79	0.000592341	14.6	11.9698
Yunnan Province	2018	358.521	21.9446	2.11336	151.787	53.8741	7.16704	0.9	0.000279937	14	10.4624
Shaanxi Province	2018	310.663	22.8291	4.54858	296.812	52.188	6.47697	2.22	0.00373878	7.5	10.0074
Gansu Province	2018	361.799	18.9059	1.92102	161.792	52.188	7.66809	1.2	4.8583e-05	11.2	10.7675
Qinghai Province	2018	374.229	21.6802	2.25737	163.035	57.728	7.46164	0.63	0.000831974	9.4	12.2756
Ningxia Hui Autonomous Region	2018	345.965	20.3543	2.11883	164.027	46.8889	6.47697	1.3	1.15607e-05	7.6	10.3928
Xinjiang Uygur Autonomous Region	2018	366.461	21.0279	3.32448	239.884	73.6252	6.65929	0.5	6.81602e-05	13.9	11.47
Tianjin SHI	2019	531.468	16.4032	2.03316	195.562	88.1699	7.18992	3.28	1.51668e-06	1.3	16.3518
Hebei Province	2019	449.702	27.8894	2.17439	122.184	64.762	6.68085	1.61	0.000191647	10	16.1391
Shanxi Province	2019	292.254	21.7433	2.13904	154.422	53.058	6.64118	1.12	5.40614e-07	4.8	15.7347
Inner Mongolia Autonomous Region	2019	519.187	21.0983	2.05366	153.417	74.1251	6.24222	0.86	2.92722e-05	10.8	15.2698
Liaoning Province	2019	498.463	21.1787	2.13009	157.94	58.5199	5.96615	2.04	1.0133e-05	8.7	15.8699
Jilin Province	2019	368.768	23.0756	2.2015	149.335	78.1045	6.89669	1.27	0	11	15.7119
Heilongjiang Province	2019	347.289	22.497	1.92604	135.854	74.1251	6.59715	1.08	0.00429527	23.4	15.3446
Shanghai SHI	2019	777.924	25.5063	2.30543	140.868	101.434	6.35611	4	0	0.3	17.2452
Jiangsu Province	2019	478.855	25.8782	2.01367	122.894	61.6409	6.87005	2.79	0.00358898	4.3	16.7419
Zhejiang Province	2019	573.169	27.382	2.25768	128.751	74.1251	6.62274	2.68	4.44386e-05	3.4	18.623
Anhui Province	2019	612.876	30.9157	2.13235	108.3	75.5296	7.02997	2.03	8.06944e-06	7.9	17.0806
Fujian Province	2019	586.333	27.8712	2.38613	133.011	102.371	6.11147	1.78	3.69999e-06	6.1	18.8935
Jiangxi Province	2019	427.159	29.2514	2.29736	122.442	85.8291	6.91274	1.55	7.78232e-05	8.3	17.5573
Shandong Province	2019	548.337	20.2368	2.16641	167.83	69.4436	6.88038	2.1	0.000141796	7.2	16.6697
Henan Province	2019	468.804	20.5216	2.09518	160.591	75.9978	6.84375	1.46	2.57658e-06	8.5	16.3082
Hubei Province	2019	435.508	23.136	2.18745	148.086	74.1251	6.66058	2.09	6.82303e-05	8.3	16.065
Hunan Province	2019	374.806	23.1793	2.50969	167.476	75.6857	6.61338	1.98	0.000104511	9.2	17.3615
Guangdong Province	2019	424.731	23.7421	2.24641	147.819	76.4659	6.65929	2.88	0	4	18.3031
Guangxi Zhuang Autonomous Region	2019	355.724	17.697	2.34775	206.413	54.6185	7.76599	0.79	0.0019988	16	16.6333
Hainan Province	2019	325.893	13.9336	1.71655	198.078	83.4103	6.56386	0.56	0.000381312	20.3	16.9135
ChongqingSHI	2019	416.34	22.9091	1.41029	101.561	73.9691	7.23056	1.99	4.05296e-05	6.6	17.2952
Sichuan Province	2019	449.253	22.01	2.22541	158.101	76.1538	6.06843	1.87	0.000530355	10.3	17.5026
Guizhou Province	2019	441.577	22.2537	2.06016	145.865	51.5755	6.94216	0.86	0.000134338	13.6	16.9389
Yunnan Province	2019	409.744	21.1227	2.0871	155.48	59.1441	6.8222	0.95	6.28962e-05	13.1	13.721
Shaanxi Province	2019	351.413	22.0226	4.60291	310.737	58.5199	6.16752	2.27	0.00116072	7.7	16.0058
Gansu Province	2019	475.104	18.9099	1.85385	156.223	54.6185	6.90776	1.26	0.000137352	12	15.6059
Qinghai Province	2019	556.002	21.4132	2.03343	149.824	58.5199	6.99851	0.69	0.00147571	10.2	17.1418
Ningxia Hui Autonomous Region	2019	635.672	19.0734	2.02059	167.252	50.093	5.96615	1.45	5.90062e-05	7.5	15.3784
Xinjiang Uygur Autonomous Region	2019	634.221	19.5807	3.882	297.402	78.3386	5.96615	0.47	0.00651748	13.1	14.6449

## Sheet: Table B
Province	Year	Environmental regulation intensity	Ln(Environmental regulation intensity)		Average(Ln(Environmental regulation intensity))
Tianjin SHI	2008	1752	7.46851		7.42944
Hebei Province	2008	1322	7.1869
Shanxi Province	2008	1322	7.1869
Inner Mongolia Autonomous Region	2008	1605	7.38088
Liaoning Province	2008	1322	7.1869
Jilin Province	2008	1385	7.23346
Heilongjiang Province	2008	1608	7.38275
Shanghai SHI	2008	1393	7.23921
Jiangsu Province	2008	1630	7.39634
Zhejiang Province	2008	1991	7.59639
Anhui Province	2008	1490	7.30653
Fujian Province	2008	1433	7.26753
Jiangxi Province	2008	1355	7.21156
Shandong Province	2008	1824	7.50879
Henan Province	2008	1753	7.46908
Hubei Province	2008	1752	7.46851
Hunan Province	2008	1346	7.20489
Guangdong Province	2008	1819	7.50604
Guangxi Zhuang Autonomous Region	2008	1706	7.44191
Hainan Province	2008	1342	7.20192
ChongqingSHI	2008	1396	7.24137
Sichuan Province	2008	1369	7.22184
Guizhou Province	2008	1366	7.21964
Yunnan Province	2008	1859	7.52779
Shaanxi Province	2008	1322	7.1869
Gansu Province	2008	1580	7.36518
Qinghai Province	2008	1586	7.36897
Ningxia Hui Autonomous Region	2008	1322	7.1869
Xinjiang Uygur Autonomous Region	2008	1518	7.32515
Tianjin SHI	2009	1744	7.46394
Hebei Province	2009	3352	8.11731
Shanxi Province	2009	1243	7.12528
Inner Mongolia Autonomous Region	2009	1469	7.29234
Liaoning Province	2009	1332	7.19444
Jilin Province	2009	1733	7.45761
Heilongjiang Province	2009	1477	7.29777
Shanghai SHI	2009	1290	7.1624
Jiangsu Province	2009	1682	7.42774
Zhejiang Province	2009	2106	7.65255
Anhui Province	2009	1427	7.26333
Fujian Province	2009	1436	7.26962
Jiangxi Province	2009	1243	7.12528
Shandong Province	2009	1672	7.42178
Henan Province	2009	2127	7.66247
Hubei Province	2009	2005	7.6034
Hunan Province	2009	1420	7.25841
Guangdong Province	2009	1710	7.44425
Guangxi Zhuang Autonomous Region	2009	2071	7.63579
Hainan Province	2009	1263	7.14125
ChongqingSHI	2009	1289	7.16162
Sichuan Province	2009	1250	7.1309
Guizhou Province	2009	1491	7.3072
Yunnan Province	2009	1291	7.16317
Shaanxi Province	2009	1243	7.12528
Gansu Province	2009	1841	7.51806
Qinghai Province	2009	1431	7.26613
Ningxia Hui Autonomous Region	2009	1243	7.12528
Xinjiang Uygur Autonomous Region	2009	1422	7.25982
Tianjin SHI	2010	2332	7.75448
Hebei Province	2010	2329	7.75319
Shanxi Province	2010	1977	7.58934
Inner Mongolia Autonomous Region	2010	2109	7.65397
Liaoning Province	2010	1977	7.58934
Jilin Province	2010	2274	7.7293
Heilongjiang Province	2010	2322	7.75018
Shanghai SHI	2010	2038	7.61972
Jiangsu Province	2010	2228	7.70886
Zhejiang Province	2010	2958	7.99227
Anhui Province	2010	2158	7.67694
Fujian Province	2010	2273	7.72886
Jiangxi Province	2010	2012	7.60688
Shandong Province	2010	2474	7.81359
Henan Province	2010	2839	7.95121
Hubei Province	2010	2569	7.85127
Hunan Province	2010	2212	7.70165
Guangdong Province	2010	2368	7.7698
Guangxi Zhuang Autonomous Region	2010	2960	7.99294
Hainan Province	2010	1999	7.6004
ChongqingSHI	2010	2088	7.64396
Sichuan Province	2010	1985	7.59337
Guizhou Province	2010	2619	7.87055
Yunnan Province	2010	2050	7.6256
Shaanxi Province	2010	1977	7.58934
Gansu Province	2010	2634	7.87626
Qinghai Province	2010	2324	7.75105
Ningxia Hui Autonomous Region	2010	1977	7.58934
Xinjiang Uygur Autonomous Region	2010	2262	7.724
Tianjin SHI	2011	2604	7.8648
Hebei Province	2011	2430	7.79565
Shanxi Province	2011	2204	7.69803
Inner Mongolia Autonomous Region	2011	2388	7.77821
Liaoning Province	2011	2370	7.77065
Jilin Province	2011	2430	7.79565
Heilongjiang Province	2011	2609	7.86672
Shanghai SHI	2011	2220	7.70526
Jiangsu Province	2011	2722	7.90912
Zhejiang Province	2011	3103	8.04012
Anhui Province	2011	2461	7.80832
Fujian Province	2011	2446	7.80221
Jiangxi Province	2011	2204	7.69803
Shandong Province	2011	2956	7.99159
Henan Province	2011	3174	8.06275
Hubei Province	2011	2709	7.90433
Hunan Province	2011	2384	7.77654
Guangdong Province	2011	2957	7.99193
Guangxi Zhuang Autonomous Region	2011	3238	8.08271
Hainan Province	2011	2224	7.70706
ChongqingSHI	2011	2402	7.78406
Sichuan Province	2011	2212	7.70165
Guizhou Province	2011	2710	7.9047
Yunnan Province	2011	2204	7.69803
Shaanxi Province	2011	2204	7.69803
Gansu Province	2011	3634	8.19809
Qinghai Province	2011	2505	7.82604
Ningxia Hui Autonomous Region	2011	2204	7.69803
Xinjiang Uygur Autonomous Region	2011	2436	7.79811
Tianjin SHI	2012	2736	7.91425
Hebei Province	2012	2675	7.8917
Shanxi Province	2012	2114	7.65634
Inner Mongolia Autonomous Region	2012	2230	7.70976
Liaoning Province	2012	2114	7.65634
Jilin Province	2012	2348	7.76132
Heilongjiang Province	2012	2477	7.8148
Shanghai SHI	2012	2183	7.68846
Jiangsu Province	2012	2481	7.81642
Zhejiang Province	2012	3481	8.15507
Anhui Province	2012	2890	7.96901
Fujian Province	2012	2253	7.72002
Jiangxi Province	2012	2132	7.66482
Shandong Province	2012	2917	7.97831
Henan Province	2012	3829	8.25036
Hubei Province	2012	2641	7.87891
Hunan Province	2012	2277	7.73061
Guangdong Province	2012	3206	8.07278
Guangxi Zhuang Autonomous Region	2012	2957	7.99193
Hainan Province	2012	2145	7.67089
ChongqingSHI	2012	2388	7.77821
Sichuan Province	2012	2122	7.66011
Guizhou Province	2012	2813	7.94201
Yunnan Province	2012	2208	7.69984
Shaanxi Province	2012	2114	7.65634
Gansu Province	2012	3007	8.0087
Qinghai Province	2012	2273	7.72886
Ningxia Hui Autonomous Region	2012	2114	7.65634
Xinjiang Uygur Autonomous Region	2012	2362	7.76726
Tianjin SHI	2013	2615	7.86902
Hebei Province	2013	2382	7.7757
Shanxi Province	2013	1944	7.5725
Inner Mongolia Autonomous Region	2013	2198	7.6953
Liaoning Province	2013	1960	7.5807
Jilin Province	2013	2150	7.67322
Heilongjiang Province	2013	2083	7.64156
Shanghai SHI	2013	2000	7.6009
Jiangsu Province	2013	2807	7.93987
Zhejiang Province	2013	2422	7.79235
Anhui Province	2013	2419	7.79111
Fujian Province	2013	2133	7.66528
Jiangxi Province	2013	1980	7.59085
Shandong Province	2013	2493	7.82124
Henan Province	2013	2960	7.99294
Hubei Province	2013	2279	7.73149
Hunan Province	2013	2056	7.62852
Guangdong Province	2013	2249	7.71824
Guangxi Zhuang Autonomous Region	2013	3013	8.01069
Hainan Province	2013	2010	7.60589
ChongqingSHI	2013	2168	7.68156
Sichuan Province	2013	1977	7.58934
Guizhou Province	2013	2484	7.81763
Yunnan Province	2013	2018	7.60986
Shaanxi Province	2013	1944	7.5725
Gansu Province	2013	2347	7.76089
Qinghai Province	2013	2184	7.68891
Ningxia Hui Autonomous Region	2013	1944	7.5725
Xinjiang Uygur Autonomous Region	2013	2425	7.79359
Tianjin SHI	2014	2509	7.82764
Hebei Province	2014	2131	7.66435
Shanxi Province	2014	1627	7.39449
Inner Mongolia Autonomous Region	2014	1991	7.59639
Liaoning Province	2014	1641	7.40306
Jilin Province	2014	2106	7.65255
Heilongjiang Province	2014	1985	7.59337
Shanghai SHI	2014	1693	7.43426
Jiangsu Province	2014	2179	7.68662
Zhejiang Province	2014	2634	7.87626
Anhui Province	2014	2183	7.68846
Fujian Province	2014	1835	7.5148
Jiangxi Province	2014	1689	7.43189
Shandong Province	2014	2324	7.75105
Henan Province	2014	2948	7.98888
Hubei Province	2014	2040	7.62071
Hunan Province	2014	1839	7.51698
Guangdong Province	2014	2075	7.63772
Guangxi Zhuang Autonomous Region	2014	3445	8.14468
Hainan Province	2014	1656	7.41216
ChongqingSHI	2014	1877	7.53743
Sichuan Province	2014	1647	7.40671
Guizhou Province	2014	2189	7.6912
Yunnan Province	2014	1851	7.52348
Shaanxi Province	2014	1627	7.39449
Gansu Province	2014	2438	7.79893
Qinghai Province	2014	1966	7.58376
Ningxia Hui Autonomous Region	2014	1627	7.39449
Xinjiang Uygur Autonomous Region	2014	1682	7.42774
Tianjin SHI	2015	2309	7.74457
Hebei Province	2015	2351	7.7626
Shanxi Province	2015	1509	7.3192
Inner Mongolia Autonomous Region	2015	1609	7.38337
Liaoning Province	2015	1533	7.33498
Jilin Province	2015	1912	7.55591
Heilongjiang Province	2015	1894	7.54645
Shanghai SHI	2015	1554	7.34859
Jiangsu Province	2015	2012	7.60688
Zhejiang Province	2015	2247	7.71735
Anhui Province	2015	2292	7.73718
Fujian Province	2015	1637	7.40062
Jiangxi Province	2015	3041	8.01994
Shandong Province	2015	2279	7.73149
Henan Province	2015	2738	7.91498
Hubei Province	2015	2317	7.74803
Hunan Province	2015	1810	7.50108
Guangdong Province	2015	2229	7.70931
Guangxi Zhuang Autonomous Region	2015	3117	8.04463
Hainan Province	2015	1573	7.36074
ChongqingSHI	2015	1945	7.57302
Sichuan Province	2015	1520	7.32647
Guizhou Province	2015	2352	7.76302
Yunnan Province	2015	2228	7.70886
Shaanxi Province	2015	1509	7.3192
Gansu Province	2015	2629	7.87436
Qinghai Province	2015	1963	7.58223
Ningxia Hui Autonomous Region	2015	1509	7.3192
Xinjiang Uygur Autonomous Region	2015	1870	7.53369
Tianjin SHI	2016	1867	7.53209
Hebei Province	2016	1772	7.47986
Shanxi Province	2016	1073	6.97821
Inner Mongolia Autonomous Region	2016	1315	7.18159
Liaoning Province	2016	1073	6.97821
Jilin Province	2016	1761	7.47364
Heilongjiang Province	2016	1784	7.48661
Shanghai SHI	2016	1275	7.1507
Jiangsu Province	2016	1538	7.33824
Zhejiang Province	2016	1677	7.42476
Anhui Province	2016	1859	7.52779
Fujian Province	2016	1249	7.1301
Jiangxi Province	2016	1106	7.00851
Shandong Province	2016	2100	7.64969
Henan Province	2016	2578	7.85477
Hubei Province	2016	1917	7.55852
Hunan Province	2016	1568	7.35756
Guangdong Province	2016	2267	7.72621
Guangxi Zhuang Autonomous Region	2016	1695	7.43544
Hainan Province	2016	1338	7.19893
ChongqingSHI	2016	1779	7.48381
Sichuan Province	2016	1177	7.07072
Guizhou Province	2016	1988	7.59488
Yunnan Province	2016	1986	7.59388
Shaanxi Province	2016	1073	6.97821
Gansu Province	2016	2382	7.7757
Qinghai Province	2016	1663	7.41638
Ningxia Hui Autonomous Region	2016	1073	6.97821
Xinjiang Uygur Autonomous Region	2016	1564	7.355
Tianjin SHI	2017	2200	7.69621
Hebei Province	2017	925	6.82979
Shanxi Province	2017	1164	7.05962
Inner Mongolia Autonomous Region	2017	970	6.8773
Liaoning Province	2017	534	6.2804
Jilin Province	2017	941	6.84694
Heilongjiang Province	2017	1432	7.26683
Shanghai SHI	2017	666	6.50129
Jiangsu Province	2017	1063	6.96885
Zhejiang Province	2017	742	6.60935
Anhui Province	2017	2018	7.60986
Fujian Province	2017	882	6.78219
Jiangxi Province	2017	1432	7.26683
Shandong Province	2017	1584	7.36771
Henan Province	2017	1709	7.44366
Hubei Province	2017	1124	7.02465
Hunan Province	2017	1055	6.9613
Guangdong Province	2017	1590	7.37149
Guangxi Zhuang Autonomous Region	2017	3422	8.13798
Hainan Province	2017	1285	7.15851
ChongqingSHI	2017	1291	7.16317
Sichuan Province	2017	554	6.31716
Guizhou Province	2017	1791	7.49053
Yunnan Province	2017	1130	7.02997
Shaanxi Province	2017	510	6.23441
Gansu Province	2017	1741	7.46221
Qinghai Province	2017	1851	7.52348
Ningxia Hui Autonomous Region	2017	510	6.23441
Xinjiang Uygur Autonomous Region	2017	902	6.80461
Tianjin SHI	2018	1963	7.58223
Hebei Province	2018	1200	7.09008
Shanxi Province	2018	1362	7.21671
Inner Mongolia Autonomous Region	2018	967	6.8742
Liaoning Province	2018	690	6.53669
Jilin Province	2018	1048	6.95464
Heilongjiang Province	2018	1268	7.1452
Shanghai SHI	2018	833	6.72503
Jiangsu Province	2018	1694	7.43485
Zhejiang Province	2018	942	6.84801
Anhui Province	2018	1498	7.31189
Fujian Province	2018	778	6.65673
Jiangxi Province	2018	1320	7.18539
Shandong Province	2018	1806	7.49887
Henan Province	2018	1191	7.08255
Hubei Province	2018	1197	7.08757
Hunan Province	2018	1151	7.04839
Guangdong Province	2018	1257	7.13648
Guangxi Zhuang Autonomous Region	2018	3190	8.06778
Hainan Province	2018	1196	7.08674
ChongqingSHI	2018	1185	7.0775
Sichuan Province	2018	694	6.54247
Guizhou Province	2018	1568	7.35756
Yunnan Province	2018	1296	7.16704
Shaanxi Province	2018	650	6.47697
Gansu Province	2018	2139	7.66809
Qinghai Province	2018	1740	7.46164
Ningxia Hui Autonomous Region	2018	650	6.47697
Xinjiang Uygur Autonomous Region	2018	780	6.65929
Tianjin SHI	2019	1326	7.18992
Hebei Province	2019	797	6.68085
Shanxi Province	2019	766	6.64118
Inner Mongolia Autonomous Region	2019	514	6.24222
Liaoning Province	2019	390	5.96615
Jilin Province	2019	989	6.89669
Heilongjiang Province	2019	733	6.59715
Shanghai SHI	2019	576	6.35611
Jiangsu Province	2019	963	6.87005
Zhejiang Province	2019	752	6.62274
Anhui Province	2019	1130	7.02997
Fujian Province	2019	451	6.11147
Jiangxi Province	2019	1005	6.91274
Shandong Province	2019	973	6.88038
Henan Province	2019	938	6.84375
Hubei Province	2019	781	6.66058
Hunan Province	2019	745	6.61338
Guangdong Province	2019	780	6.65929
Guangxi Zhuang Autonomous Region	2019	2359	7.76599
Hainan Province	2019	709	6.56386
ChongqingSHI	2019	1381	7.23056
Sichuan Province	2019	432	6.06843
Guizhou Province	2019	1035	6.94216
Yunnan Province	2019	918	6.8222
Shaanxi Province	2019	477	6.16752
Gansu Province	2019	1000	6.90776
Qinghai Province	2019	1095	6.99851
Ningxia Hui Autonomous Region	2019	390	5.96615
Xinjiang Uygur Autonomous Region	2019	390	5.96615
